# Supplementary material for: Effect of the proximal secondary sphere on the self-assembly of tetrahedral zinc-oxo clusters
Source: Commun Chem. 2021 Sep 20;4:133. doi: 10.1038/s42004-021-00574-3 (PMC9814604; doi:10.1038/s42004-021-00574-3)
Supplement: Supplementary file 4 — Supplementary Data 1 [file 42004_2021_574_MOESM4_ESM.cif]

 
data_shelx
 
_audit_creation_method            'SHELXL-2018/3'
_shelx_SHELXL_version_number      '2018/3'
_chemical_name_systematic         ?
_chemical_name_common             ?
_chemical_melting_point           ?
_chemical_formula_moiety          ?
_chemical_formula_sum     'C62 H82 N12 O6 Zn4' 
_chemical_formula_weight          1352.87

loop_
 _atom_type_symbol
 _atom_type_description
 _atom_type_scat_dispersion_real
 _atom_type_scat_dispersion_imag
 _atom_type_scat_source
 'C'  'C'   0.0033   0.0016
 'International Tables Vol C Tables 4.2.6.8 and 6.1.1.4'
 'H'  'H'   0.0000   0.0000
 'International Tables Vol C Tables 4.2.6.8 and 6.1.1.4'
 'O'  'O'   0.0106   0.0060
 'International Tables Vol C Tables 4.2.6.8 and 6.1.1.4'
 'Zn'  'Zn'   0.2839   1.4301
 'International Tables Vol C Tables 4.2.6.8 and 6.1.1.4'
 'N'  'N'   0.0061   0.0033
 'International Tables Vol C Tables 4.2.6.8 and 6.1.1.4'
 
_space_group_crystal_system       trigonal
_space_group_IT_number            159
_space_group_name_H-M_alt         'P 3 1 c'
_space_group_name_Hall            'P 3 -2c'
 
_shelx_space_group_comment
;
The symmetry employed for this shelxl refinement is uniquely defined
by the following loop, which should always be used as a source of
symmetry information in preference to the above space-group names.
They are only intended as comments.
;
 
loop_
 _space_group_symop_operation_xyz
 'x, y, z'
 '-y, x-y, z'
 '-x+y, -x, z'
 'y, x, z+1/2'
 'x-y, -y, z+1/2'
 '-x, -x+y, z+1/2'
 
_cell_length_a                    18.1390(7)
_cell_length_b                    18.1390(7)
_cell_length_c                    11.2920(3)
_cell_angle_alpha                 90
_cell_angle_beta                  90
_cell_angle_gamma                 120
_cell_volume                      3217.6(3)
_cell_formula_units_Z             2
_cell_measurement_temperature     100(2)
_cell_measurement_reflns_used     4317
_cell_measurement_theta_min       0.998
_cell_measurement_theta_max       27.48
 
_exptl_crystal_description        'plate'
_exptl_crystal_colour             'colorless'
_exptl_crystal_density_meas       ?
_exptl_crystal_density_method     ?
_exptl_crystal_density_diffrn     1.396          
_exptl_crystal_F_000              1412
_exptl_transmission_factor_min    ?
_exptl_transmission_factor_max    ?
_exptl_crystal_size_max           0.20
_exptl_crystal_size_mid           0.11
_exptl_crystal_size_min           0.06
_exptl_absorpt_coefficient_mu     1.531
_shelx_estimated_absorpt_T_min    ?
_shelx_estimated_absorpt_T_max    ?
_exptl_absorpt_correction_type   'multi-scan'
_exptl_absorpt_correction_T_min   0.817
_exptl_absorpt_correction_T_max   0.912
_exptl_absorpt_process_details   'Scalepak (Otwinowski, Minor, 1997)'
_exptl_absorpt_special_details    ?
_diffrn_ambient_temperature       100(2)
_diffrn_radiation_wavelength      0.71073
_diffrn_radiation_type            MoK\a
_diffrn_source                    ?
_diffrn_radiation_source  'fine-focus sealed tube'
_diffrn_measurement_device_type  'Nonius Kappa-CCD'
_diffrn_measurement_method       'area detector \w scans' 
_diffrn_detector_area_resol_mean  ?
_diffrn_reflns_number             8597
_diffrn_reflns_av_unetI/netI      0.0553
_diffrn_reflns_av_R_equivalents   0.0480
_diffrn_reflns_limit_h_min        -23
_diffrn_reflns_limit_h_max        23
_diffrn_reflns_limit_k_min        -19
_diffrn_reflns_limit_k_max        19
_diffrn_reflns_limit_l_min        -13
_diffrn_reflns_limit_l_max        14
_diffrn_reflns_theta_min          3.159
_diffrn_reflns_theta_max          27.472
_diffrn_reflns_theta_full         25.242
_diffrn_measured_fraction_theta_max   0.991
_diffrn_measured_fraction_theta_full  0.995
_diffrn_reflns_Laue_measured_fraction_max    0.991
_diffrn_reflns_Laue_measured_fraction_full   0.995
_diffrn_reflns_point_group_measured_fraction_max   0.925
_diffrn_reflns_point_group_measured_fraction_full  0.972
_reflns_number_total              4556
_reflns_number_gt                 4133
_reflns_threshold_expression      'I > 2\s(I)'
_reflns_Friedel_coverage          0.859
_reflns_Friedel_fraction_max      0.858
_reflns_Friedel_fraction_full     0.948
 
_reflns_special_details
;
 Reflections were merged by SHELXL according to the crystal
 class for the calculation of statistics and refinement.
 
 _reflns_Friedel_fraction is defined as the number of unique
 Friedel pairs measured divided by the number that would be
 possible theoretically, ignoring centric projections and
 systematic absences. Completness statistics refer to single and
 composite reflections containing twin component 1 only.

Two disordered THF molecules were modeled useing by DFIX, DANG, 
SIMU and RIGU restraints.
DFIX and DANG  restrain distances to target values and give the
appropriate geometry of the THF ring.
SIMU  was used to improve the thermal ellipsoid orientation
of the molecule core and RIGU was applied to Uij components of the respective atoms.
;
 
_computing_data_collection        'KappaCCD'
_computing_cell_refinement    'HKL Scalepack (Otwinowski & Minor 1997)' 
_computing_data_reduction       'Denzo and Scalepak (Otwinowski & Minor, 1997)'
_computing_structure_solution     'SHELXT 2014/5 (Sheldrick, 2014)'
_computing_structure_refinement 'SHELXL-2018/3 (Sheldrick, 2018)'
_computing_molecular_graphics     ?
_computing_publication_material   ?
_refine_special_details
;
 Refined as a 2-component inversion twin.
;
_refine_ls_structure_factor_coef  Fsqd
_refine_ls_matrix_type            full
_refine_ls_weighting_scheme       calc
_refine_ls_weighting_details
'w=1/[\s^2^(Fo^2^)+5.1474P] where P=(Fo^2^+2Fc^2^)/3'
_atom_sites_solution_primary      ?
_atom_sites_solution_secondary    ?
_atom_sites_solution_hydrogens    geom
_refine_ls_hydrogen_treatment     constr
_refine_ls_extinction_method      none
_refine_ls_extinction_coef        .
_refine_ls_abs_structure_details
;
 Refined as an inversion twin.
;
_refine_ls_abs_structure_Flack    0.04(2)
_chemical_absolute_configuration  ?
_refine_ls_number_reflns          4556
_refine_ls_number_parameters      316
_refine_ls_number_restraints      139
_refine_ls_R_factor_all           0.0475
_refine_ls_R_factor_gt            0.0397
_refine_ls_wR_factor_ref          0.0757
_refine_ls_wR_factor_gt           0.0728
_refine_ls_goodness_of_fit_ref    1.072
_refine_ls_restrained_S_all       1.058
_refine_ls_shift/su_max           0.003
_refine_ls_shift/su_mean          0.000
 
loop_
 _atom_site_label
 _atom_site_type_symbol
 _atom_site_fract_x
 _atom_site_fract_y
 _atom_site_fract_z
 _atom_site_U_iso_or_equiv
 _atom_site_adp_type
 _atom_site_occupancy
 _atom_site_site_symmetry_order  
 _atom_site_calc_flag
 _atom_site_refinement_flags_posn
 _atom_site_refinement_flags_adp
 _atom_site_refinement_flags_occupancy
 _atom_site_disorder_assembly
 _atom_site_disorder_group
C1 C 0.2910(3) 0.4812(3) 0.3644(4) 0.0160(11) Uani 1 1 d . . . . .
C2 C 0.2814(3) 0.4079(4) 0.2905(5) 0.0185(11) Uani 1 1 d . . . . .
C3 C 0.3383(4) 0.4206(4) 0.1998(5) 0.0229(12) Uani 1 1 d . . . . .
H3 H 0.383277 0.476449 0.182792 0.027 Uiso 1 1 calc R U . . .
C4 C 0.3298(4) 0.3515(4) 0.1330(5) 0.0319(14) Uani 1 1 d . . . . .
H4 H 0.369015 0.360742 0.071190 0.038 Uiso 1 1 calc R U . . .
C5 C 0.2647(5) 0.2705(4) 0.1571(6) 0.0353(15) Uani 1 1 d . . . . .
H5 H 0.259401 0.223747 0.112264 0.042 Uiso 1 1 calc R U . . .
C6 C 0.2075(5) 0.2571(4) 0.2458(6) 0.0338(16) Uani 1 1 d . . . . .
H6 H 0.162142 0.201122 0.261463 0.041 Uiso 1 1 calc R U . . .
C7 C 0.2158(4) 0.3256(4) 0.3130(5) 0.0244(13) Uani 1 1 d . . . . .
H7 H 0.176226 0.315791 0.374626 0.029 Uiso 1 1 calc R U . . .
C8 C 0.4604(3) 0.6000(3) 0.7310(4) 0.0157(10) Uani 1 1 d . . . . .
C9 C 0.5146(3) 0.5699(3) 0.7906(4) 0.0164(11) Uani 1 1 d . . . . .
C10 C 0.5914(4) 0.5861(4) 0.7406(5) 0.0236(12) Uani 1 1 d . . . . .
H10 H 0.610459 0.617573 0.668931 0.028 Uiso 1 1 calc R U . . .
C11 C 0.6399(4) 0.5568(4) 0.7945(5) 0.0257(13) Uani 1 1 d . . . . .
H11 H 0.691666 0.566887 0.759037 0.031 Uiso 1 1 calc R U . . .
C12 C 0.6132(4) 0.5120(4) 0.9016(5) 0.0256(13) Uani 1 1 d . . . . .
H12 H 0.647287 0.492953 0.939924 0.031 Uiso 1 1 calc R U . . .
C13 C 0.5373(4) 0.4959(4) 0.9507(5) 0.0223(12) Uani 1 1 d . . . . .
H13 H 0.518774 0.465193 1.022941 0.027 Uiso 1 1 calc R U . . .
C14 C 0.4877(4) 0.5239(4) 0.8962(4) 0.0205(12) Uani 1 1 d . . . . .
H14 H 0.435000 0.511833 0.930596 0.025 Uiso 1 1 calc R U . . .
C15 C 0.2500(5) 0.0497(5) 0.3292(7) 0.051(2) Uani 1 1 d . . . . .
H15A H 0.244227 0.002091 0.279586 0.061 Uiso 1 1 calc R U . . .
H15B H 0.195856 0.050490 0.326116 0.061 Uiso 1 1 calc R U . . .
C16 C 0.2714(6) 0.0394(6) 0.4568(8) 0.068(3) Uani 1 1 d . . . . .
H16A H 0.223166 0.026467 0.510268 0.081 Uiso 1 1 calc R U . . .
H16B H 0.285106 -0.006887 0.462841 0.081 Uiso 1 1 calc R U . . .
C17 C 0.3473(6) 0.1235(6) 0.4870(7) 0.055(2) Uani 1 1 d . . . . .
H17A H 0.399757 0.119530 0.487954 0.066 Uiso 1 1 calc R U . . .
H17B H 0.340138 0.143560 0.565408 0.066 Uiso 1 1 calc R U . . .
C18 C 0.3509(5) 0.1825(5) 0.3896(6) 0.0444(18) Uani 1 1 d . . . . .
H18A H 0.314808 0.207591 0.409280 0.053 Uiso 1 1 calc R U . . .
H18B H 0.409996 0.229094 0.376475 0.053 Uiso 1 1 calc R U . . .
O1 O 0.333333 0.666667 0.5494(5) 0.0157(13) Uani 1 3 d S T P . .
O2 O 0.3190(3) 0.1289(3) 0.2879(4) 0.0424(12) Uani 1 1 d . . . . .
Zn1 Zn 0.29381(4) 0.55143(4) 0.61072(4) 0.01309(13) Uani 1 1 d . . . . .
Zn2 Zn 0.333333 0.666667 0.37607(8) 0.0142(2) Uani 1 3 d S T P . .
N1 N 0.2774(3) 0.4700(3) 0.4797(4) 0.0171(10) Uani 1 1 d . . . . .
H1 H 0.257457 0.417176 0.503231 0.021 Uiso 1 1 calc R U . . .
N2 N 0.3123(3) 0.5545(3) 0.3121(4) 0.0161(9) Uani 1 1 d . . . . .
H2 H 0.318473 0.554035 0.234835 0.019 Uiso 1 1 calc R U . . .
N3 N 0.1820(3) 0.5032(3) 0.6919(4) 0.0168(9) Uani 1 1 d . . . . .
H3A H 0.156398 0.447869 0.703812 0.020 Uiso 1 1 calc R U . . .
N4 N 0.3784(3) 0.5463(3) 0.7186(4) 0.0188(10) Uani 1 1 d . . . . .
H4A H 0.357653 0.501225 0.764794 0.023 Uiso 1 1 calc R U . . .
C19 C 0.4056(15) 0.6660(16) 0.016(4) 0.047(3) Uani 0.3333 1 d D U P A -1
H19A H 0.429297 0.665200 -0.062826 0.057 Uiso 0.3333 1 calc R U P A -1
H19B H 0.450608 0.681367 0.076174 0.057 Uiso 0.3333 1 calc R U P A -1
C20 C 0.3738(16) 0.7306(15) 0.017(2) 0.048(3) Uani 0.3333 1 d D U P A -1
H20A H 0.371877 0.750108 0.098320 0.058 Uiso 0.3333 1 calc R U P A -1
H20B H 0.409090 0.780511 -0.033887 0.058 Uiso 0.3333 1 calc R U P A -1
C21 C 0.2843(14) 0.6748(14) -0.034(2) 0.049(3) Uani 0.3333 1 d D U P A -1
H21A H 0.243382 0.689581 0.000813 0.059 Uiso 0.3333 1 calc R U P A -1
H21B H 0.284432 0.680907 -0.121357 0.059 Uiso 0.3333 1 calc R U P A -1
C22 C 0.2627(15) 0.5858(16) 0.000(3) 0.047(3) Uani 0.3333 1 d D U P A -1
H22A H 0.218314 0.563841 0.062145 0.057 Uiso 0.3333 1 calc R U P A -1
H22B H 0.239875 0.547812 -0.069764 0.057 Uiso 0.3333 1 calc R U P A -1
O3 O 0.3345(10) 0.5856(10) 0.0416(13) 0.047(3) Uani 0.3333 1 d D U P A -1
O4 O 0.0778(14) 0.0882(15) 0.5222(17) 0.099(5) Uani 0.3333 1 d D U P B -2
C23 C 0.035(2) 0.046(3) 0.421(2) 0.098(5) Uani 0.3333 1 d D U P B -2
H23A H 0.067163 0.022884 0.380386 0.118 Uiso 0.3333 1 calc R U P B -2
H23B H 0.031108 0.086983 0.366809 0.118 Uiso 0.3333 1 calc R U P B -2
C24 C -0.048(3) -0.021(3) 0.446(2) 0.099(5) Uani 0.3333 1 d D U P B -2
H24A H -0.063647 -0.069657 0.393006 0.118 Uiso 0.3333 1 calc R U P B -2
H24B H -0.089944 -0.001681 0.438416 0.118 Uiso 0.3333 1 calc R U P B -2
C25 C -0.041(3) -0.044(2) 0.575(2) 0.099(5) Uani 0.3333 1 d D U P B -2
H25A H -0.013942 -0.079135 0.581121 0.119 Uiso 0.3333 1 calc R U P B -2
H25B H -0.097438 -0.072794 0.614511 0.119 Uiso 0.3333 1 calc R U P B -2
C26 C 0.016(2) 0.047(2) 0.623(3) 0.099(5) Uani 0.3333 1 d D U P B -2
H26A H -0.016405 0.076545 0.637996 0.119 Uiso 0.3333 1 calc R U P B -2
H26B H 0.046123 0.047091 0.696054 0.119 Uiso 0.3333 1 calc R U P B -2
 
loop_
 _atom_site_aniso_label
 _atom_site_aniso_U_11
 _atom_site_aniso_U_22
 _atom_site_aniso_U_33
 _atom_site_aniso_U_23
 _atom_site_aniso_U_13
 _atom_site_aniso_U_12
C1 0.014(3) 0.018(3) 0.018(3) -0.006(2) -0.005(2) 0.010(2)
C2 0.020(3) 0.021(3) 0.019(3) -0.001(2) -0.002(2) 0.014(2)
C3 0.023(3) 0.022(3) 0.025(3) -0.002(2) -0.001(2) 0.012(3)
C4 0.038(4) 0.037(4) 0.027(3) -0.010(3) 0.002(3) 0.024(3)
C5 0.049(4) 0.025(3) 0.036(4) -0.012(3) -0.005(3) 0.022(3)
C6 0.042(4) 0.017(3) 0.034(4) -0.005(3) -0.001(3) 0.008(3)
C7 0.033(3) 0.023(3) 0.018(3) 0.000(2) 0.002(2) 0.014(3)
C8 0.018(3) 0.020(3) 0.013(2) -0.002(2) -0.001(2) 0.012(2)
C9 0.017(3) 0.015(3) 0.018(3) -0.003(2) -0.004(2) 0.009(2)
C10 0.023(3) 0.027(3) 0.024(3) 0.001(2) -0.001(2) 0.015(3)
C11 0.022(3) 0.032(3) 0.030(3) 0.000(3) -0.002(2) 0.018(3)
C12 0.032(4) 0.023(3) 0.029(3) -0.003(2) -0.015(3) 0.019(3)
C13 0.023(3) 0.019(3) 0.021(3) 0.000(2) -0.006(2) 0.007(2)
C14 0.020(3) 0.021(3) 0.019(3) 0.001(2) -0.001(2) 0.010(2)
C15 0.033(4) 0.058(6) 0.063(5) -0.006(4) -0.001(4) 0.024(4)
C16 0.084(7) 0.064(6) 0.060(6) 0.023(5) 0.028(5) 0.041(6)
C17 0.069(7) 0.078(6) 0.039(4) -0.002(4) -0.001(4) 0.054(6)
C18 0.055(5) 0.055(5) 0.041(4) -0.007(3) 0.000(3) 0.041(4)
O1 0.015(2) 0.015(2) 0.017(3) 0.000 0.000 0.0075(10)
O2 0.046(3) 0.052(3) 0.037(3) -0.005(2) -0.001(2) 0.030(3)
Zn1 0.0122(3) 0.0144(3) 0.0124(2) 0.0003(2) -0.0001(2) 0.0065(3)
Zn2 0.0154(3) 0.0154(3) 0.0118(5) 0.000 0.000 0.00770(16)
N1 0.022(3) 0.015(2) 0.017(2) -0.0023(17) -0.0010(18) 0.010(2)
N2 0.018(2) 0.019(2) 0.011(2) -0.0046(17) -0.0022(16) 0.009(2)
N3 0.014(2) 0.013(2) 0.020(2) 0.0034(17) 0.0036(17) 0.0047(19)
N4 0.020(2) 0.017(2) 0.018(2) 0.0074(18) -0.0014(18) 0.008(2)
C19 0.051(6) 0.042(7) 0.037(6) -0.003(5) -0.005(5) 0.015(6)
C20 0.052(7) 0.042(7) 0.038(6) -0.001(5) -0.007(5) 0.014(6)
C21 0.052(6) 0.043(7) 0.038(6) 0.001(5) -0.009(5) 0.014(6)
C22 0.051(6) 0.043(7) 0.037(6) 0.000(5) -0.009(5) 0.015(6)
O3 0.051(6) 0.043(7) 0.037(6) -0.001(5) -0.006(5) 0.016(6)
O4 0.096(12) 0.093(11) 0.080(11) -0.016(8) -0.005(9) 0.026(10)
C23 0.096(12) 0.093(11) 0.079(11) -0.016(8) -0.005(9) 0.026(10)
C24 0.096(12) 0.093(11) 0.079(11) -0.016(8) -0.005(9) 0.026(10)
C25 0.097(12) 0.093(11) 0.079(11) -0.016(8) -0.005(9) 0.025(10)
C26 0.097(12) 0.093(11) 0.080(11) -0.016(8) -0.005(9) 0.026(10)
 
_geom_special_details
;
 All esds (except the esd in the dihedral angle between two l.s. planes)
 are estimated using the full covariance matrix.  The cell esds are taken
 into account individually in the estimation of esds in distances, angles
 and torsion angles; correlations between esds in cell parameters are only
 used when they are defined by crystal symmetry.  An approximate (isotropic)
 treatment of cell esds is used for estimating esds involving l.s. planes.
;
 
loop_
 _geom_bond_atom_site_label_1
 _geom_bond_atom_site_label_2
 _geom_bond_distance
 _geom_bond_site_symmetry_2
 _geom_bond_publ_flag
C1 N1 1.321(6) . ?
C1 N2 1.324(7) . ?
C1 C2 1.504(7) . ?
C2 C3 1.389(8) . ?
C2 C7 1.391(8) . ?
C3 C4 1.403(8) . ?
C3 H3 0.9500 . ?
C4 C5 1.376(9) . ?
C4 H4 0.9500 . ?
C5 C6 1.375(9) . ?
C5 H5 0.9500 . ?
C6 C7 1.399(8) . ?
C6 H6 0.9500 . ?
C7 H7 0.9500 . ?
C8 N3 1.315(7) 2_665 ?
C8 N4 1.317(7) . ?
C8 C9 1.502(7) . ?
C9 C10 1.391(8) . ?
C9 C14 1.396(7) . ?
C10 C11 1.378(8) . ?
C10 H10 0.9500 . ?
C11 C12 1.401(8) . ?
C11 H11 0.9500 . ?
C12 C13 1.373(8) . ?
C12 H12 0.9500 . ?
C13 C14 1.380(8) . ?
C13 H13 0.9500 . ?
C14 H14 0.9500 . ?
C15 O2 1.431(9) . ?
C15 C16 1.528(12) . ?
C15 H15A 0.9900 . ?
C15 H15B 0.9900 . ?
C16 C17 1.496(13) . ?
C16 H16A 0.9900 . ?
C16 H16B 0.9900 . ?
C17 C18 1.514(11) . ?
C17 H17A 0.9900 . ?
C17 H17B 0.9900 . ?
C18 O2 1.428(8) . ?
C18 H18A 0.9900 . ?
C18 H18B 0.9900 . ?
O1 Zn2 1.957(6) . ?
O1 Zn1 1.966(2) . ?
O1 Zn1 1.966(2) 3_565 ?
O1 Zn1 1.966(2) 2_665 ?
Zn1 N3 1.986(4) . ?
Zn1 N4 1.997(4) . ?
Zn1 N1 2.004(4) . ?
Zn2 N2 2.007(4) 3_565 ?
Zn2 N2 2.007(4) 2_665 ?
Zn2 N2 2.007(4) . ?
N1 H1 0.8800 . ?
N2 H2 0.8800 . ?
N3 H3A 0.8800 . ?
N4 H4A 0.8800 . ?
C19 O3 1.41(2) . ?
C19 C20 1.54(2) . ?
C19 H19A 0.9900 . ?
C19 H19B 0.9900 . ?
C20 C21 1.53(2) . ?
C20 H20A 0.9900 . ?
C20 H20B 0.9900 . ?
C21 C22 1.51(2) . ?
C21 H21A 0.9900 . ?
C21 H21B 0.9900 . ?
C22 O3 1.39(2) . ?
C22 H22A 0.9900 . ?
C22 H22B 0.9900 . ?
O4 C23 1.38(3) . ?
O4 C26 1.50(2) . ?
C23 C24 1.40(2) . ?
C23 H23A 0.9900 . ?
C23 H23B 0.9900 . ?
C24 C25 1.53(3) . ?
C24 H24A 0.9900 . ?
C24 H24B 0.9900 . ?
C25 C26 1.55(2) . ?
C25 H25A 0.9900 . ?
C25 H25B 0.9900 . ?
C26 H26A 0.9900 . ?
C26 H26B 0.9900 . ?
 
loop_
 _geom_angle_atom_site_label_1
 _geom_angle_atom_site_label_2
 _geom_angle_atom_site_label_3
 _geom_angle
 _geom_angle_site_symmetry_1
 _geom_angle_site_symmetry_3
 _geom_angle_publ_flag
N1 C1 N2 122.1(5) . . ?
N1 C1 C2 118.8(5) . . ?
N2 C1 C2 119.1(4) . . ?
C3 C2 C7 118.6(5) . . ?
C3 C2 C1 121.0(5) . . ?
C7 C2 C1 120.4(5) . . ?
C2 C3 C4 120.5(6) . . ?
C2 C3 H3 119.7 . . ?
C4 C3 H3 119.7 . . ?
C5 C4 C3 120.0(6) . . ?
C5 C4 H4 120.0 . . ?
C3 C4 H4 120.0 . . ?
C6 C5 C4 120.1(6) . . ?
C6 C5 H5 119.9 . . ?
C4 C5 H5 119.9 . . ?
C5 C6 C7 120.1(6) . . ?
C5 C6 H6 119.9 . . ?
C7 C6 H6 119.9 . . ?
C2 C7 C6 120.6(6) . . ?
C2 C7 H7 119.7 . . ?
C6 C7 H7 119.7 . . ?
N3 C8 N4 122.4(5) 2_665 . ?
N3 C8 C9 118.8(5) 2_665 . ?
N4 C8 C9 118.8(5) . . ?
C10 C9 C14 119.2(5) . . ?
C10 C9 C8 120.6(5) . . ?
C14 C9 C8 120.2(5) . . ?
C11 C10 C9 120.3(5) . . ?
C11 C10 H10 119.9 . . ?
C9 C10 H10 119.9 . . ?
C10 C11 C12 120.2(5) . . ?
C10 C11 H11 119.9 . . ?
C12 C11 H11 119.9 . . ?
C13 C12 C11 119.4(5) . . ?
C13 C12 H12 120.3 . . ?
C11 C12 H12 120.3 . . ?
C12 C13 C14 120.7(5) . . ?
C12 C13 H13 119.6 . . ?
C14 C13 H13 119.6 . . ?
C13 C14 C9 120.2(5) . . ?
C13 C14 H14 119.9 . . ?
C9 C14 H14 119.9 . . ?
O2 C15 C16 106.4(7) . . ?
O2 C15 H15A 110.5 . . ?
C16 C15 H15A 110.5 . . ?
O2 C15 H15B 110.5 . . ?
C16 C15 H15B 110.5 . . ?
H15A C15 H15B 108.6 . . ?
C17 C16 C15 104.5(7) . . ?
C17 C16 H16A 110.8 . . ?
C15 C16 H16A 110.8 . . ?
C17 C16 H16B 110.8 . . ?
C15 C16 H16B 110.8 . . ?
H16A C16 H16B 108.9 . . ?
C16 C17 C18 104.4(7) . . ?
C16 C17 H17A 110.9 . . ?
C18 C17 H17A 110.9 . . ?
C16 C17 H17B 110.9 . . ?
C18 C17 H17B 110.9 . . ?
H17A C17 H17B 108.9 . . ?
O2 C18 C17 104.0(6) . . ?
O2 C18 H18A 110.9 . . ?
C17 C18 H18A 110.9 . . ?
O2 C18 H18B 110.9 . . ?
C17 C18 H18B 110.9 . . ?
H18A C18 H18B 109.0 . . ?
Zn2 O1 Zn1 110.63(16) . . ?
Zn2 O1 Zn1 110.63(16) . 3_565 ?
Zn1 O1 Zn1 108.29(16) . 3_565 ?
Zn2 O1 Zn1 110.63(16) . 2_665 ?
Zn1 O1 Zn1 108.29(16) . 2_665 ?
Zn1 O1 Zn1 108.29(16) 3_565 2_665 ?
C18 O2 C15 106.0(5) . . ?
O1 Zn1 N3 112.35(15) . . ?
O1 Zn1 N4 112.60(16) . . ?
N3 Zn1 N4 109.69(18) . . ?
O1 Zn1 N1 111.3(2) . . ?
N3 Zn1 N1 105.86(18) . . ?
N4 Zn1 N1 104.51(19) . . ?
O1 Zn2 N2 111.10(12) . 3_565 ?
O1 Zn2 N2 111.10(12) . 2_665 ?
N2 Zn2 N2 107.80(13) 3_565 2_665 ?
O1 Zn2 N2 111.10(12) . . ?
N2 Zn2 N2 107.79(13) 3_565 . ?
N2 Zn2 N2 107.80(13) 2_665 . ?
C1 N1 Zn1 131.8(4) . . ?
C1 N1 H1 114.1 . . ?
Zn1 N1 H1 114.1 . . ?
C1 N2 Zn2 132.0(3) . . ?
C1 N2 H2 114.0 . . ?
Zn2 N2 H2 114.0 . . ?
C8 N3 Zn1 131.2(4) 3_565 . ?
C8 N3 H3A 114.4 3_565 . ?
Zn1 N3 H3A 114.4 . . ?
C8 N4 Zn1 129.8(4) . . ?
C8 N4 H4A 115.1 . . ?
Zn1 N4 H4A 115.1 . . ?
O3 C19 C20 106.7(19) . . ?
O3 C19 H19A 110.4 . . ?
C20 C19 H19A 110.4 . . ?
O3 C19 H19B 110.4 . . ?
C20 C19 H19B 110.4 . . ?
H19A C19 H19B 108.6 . . ?
C21 C20 C19 99.7(19) . . ?
C21 C20 H20A 111.8 . . ?
C19 C20 H20A 111.8 . . ?
C21 C20 H20B 111.8 . . ?
C19 C20 H20B 111.8 . . ?
H20A C20 H20B 109.6 . . ?
C22 C21 C20 103.5(19) . . ?
C22 C21 H21A 111.1 . . ?
C20 C21 H21A 111.1 . . ?
C22 C21 H21B 111.1 . . ?
C20 C21 H21B 111.1 . . ?
H21A C21 H21B 109.0 . . ?
O3 C22 C21 110.4(18) . . ?
O3 C22 H22A 109.6 . . ?
C21 C22 H22A 109.6 . . ?
O3 C22 H22B 109.6 . . ?
C21 C22 H22B 109.6 . . ?
H22A C22 H22B 108.1 . . ?
C19 O3 C22 107.6(14) . . ?
C23 O4 C26 106(2) . . ?
O4 C23 C24 112(3) . . ?
O4 C23 H23A 109.2 . . ?
C24 C23 H23A 109.2 . . ?
O4 C23 H23B 109.2 . . ?
C24 C23 H23B 109.2 . . ?
H23A C23 H23B 107.9 . . ?
C23 C24 C25 104(3) . . ?
C23 C24 H24A 111.0 . . ?
C25 C24 H24A 111.0 . . ?
C23 C24 H24B 111.0 . . ?
C25 C24 H24B 111.0 . . ?
H24A C24 H24B 109.0 . . ?
C24 C25 C26 98(2) . . ?
C24 C25 H25A 112.1 . . ?
C26 C25 H25A 112.1 . . ?
C24 C25 H25B 112.1 . . ?
C26 C25 H25B 112.1 . . ?
H25A C25 H25B 109.8 . . ?
O4 C26 C25 102(2) . . ?
O4 C26 H26A 111.4 . . ?
C25 C26 H26A 111.4 . . ?
O4 C26 H26B 111.4 . . ?
C25 C26 H26B 111.4 . . ?
H26A C26 H26B 109.3 . . ?
 
loop_
 _geom_torsion_atom_site_label_1
 _geom_torsion_atom_site_label_2
 _geom_torsion_atom_site_label_3
 _geom_torsion_atom_site_label_4
 _geom_torsion
 _geom_torsion_site_symmetry_1
 _geom_torsion_site_symmetry_2
 _geom_torsion_site_symmetry_3
 _geom_torsion_site_symmetry_4
 _geom_torsion_publ_flag
N1 C1 C2 C3 -139.3(6) . . . . ?
N2 C1 C2 C3 40.9(7) . . . . ?
N1 C1 C2 C7 39.7(7) . . . . ?
N2 C1 C2 C7 -140.1(5) . . . . ?
C7 C2 C3 C4 -0.4(8) . . . . ?
C1 C2 C3 C4 178.6(5) . . . . ?
C2 C3 C4 C5 0.1(9) . . . . ?
C3 C4 C5 C6 0.6(10) . . . . ?
C4 C5 C6 C7 -0.9(11) . . . . ?
C3 C2 C7 C6 0.1(9) . . . . ?
C1 C2 C7 C6 -178.9(5) . . . . ?
C5 C6 C7 C2 0.5(10) . . . . ?
N3 C8 C9 C10 -46.7(7) 2_665 . . . ?
N4 C8 C9 C10 132.5(5) . . . . ?
N3 C8 C9 C14 134.3(5) 2_665 . . . ?
N4 C8 C9 C14 -46.5(7) . . . . ?
C14 C9 C10 C11 0.3(9) . . . . ?
C8 C9 C10 C11 -178.7(5) . . . . ?
C9 C10 C11 C12 -1.5(9) . . . . ?
C10 C11 C12 C13 1.6(9) . . . . ?
C11 C12 C13 C14 -0.5(8) . . . . ?
C12 C13 C14 C9 -0.7(9) . . . . ?
C10 C9 C14 C13 0.8(8) . . . . ?
C8 C9 C14 C13 179.7(5) . . . . ?
O2 C15 C16 C17 9.3(9) . . . . ?
C15 C16 C17 C18 13.9(9) . . . . ?
C16 C17 C18 O2 -32.6(8) . . . . ?
C17 C18 O2 C15 39.4(7) . . . . ?
C16 C15 O2 C18 -30.6(8) . . . . ?
N2 C1 N1 Zn1 -7.2(8) . . . . ?
C2 C1 N1 Zn1 173.1(4) . . . . ?
N1 C1 N2 Zn2 1.4(8) . . . . ?
C2 C1 N2 Zn2 -178.8(3) . . . . ?
N3 C8 N4 Zn1 17.3(8) 2_665 . . . ?
C9 C8 N4 Zn1 -161.9(4) . . . . ?
O3 C19 C20 C21 -35(3) . . . . ?
C19 C20 C21 C22 27(3) . . . . ?
C20 C21 C22 O3 -12(3) . . . . ?
C20 C19 O3 C22 30(2) . . . . ?
C21 C22 O3 C19 -11(3) . . . . ?
C26 O4 C23 C24 -2(6) . . . . ?
O4 C23 C24 C25 -25(6) . . . . ?
C23 C24 C25 C26 39(5) . . . . ?
C23 O4 C26 C25 28(4) . . . . ?
C24 C25 C26 O4 -40(4) . . . . ?
 
loop_
 _geom_hbond_atom_site_label_D 
 _geom_hbond_atom_site_label_H 
 _geom_hbond_atom_site_label_A 
 _geom_hbond_distance_DH 
 _geom_hbond_distance_HA 
 _geom_hbond_distance_DA 
 _geom_hbond_angle_DHA 
 _geom_hbond_site_symmetry_A 
 _geom_hbond_publ_flag
N3 H3A O2  0.88 2.33 3.170(6) 158.5 4 yes
 
_refine_diff_density_max    0.489
_refine_diff_density_min   -0.359
_refine_diff_density_rms    0.077

_shelx_res_file
;
TITL shelxl_a.res in P31c
    shelx.res
    created by SHELXL-2018/3 at 16:37:55 on 02-Jun-2021
CELL  0.71073  18.1390  18.1390  11.2920   90.000   90.000  120.000
ZERR     2.00   0.0007   0.0007   0.0003    0.000    0.000    0.000
LATT  -1
SYMM  - Y,   X - Y,   Z
SYMM  - X + Y, - X,   Z
SYMM    Y,   X, 1/2 + Z
SYMM    X - Y, - Y, 1/2 + Z
SYMM  - X, - X + Y, 1/2 + Z
SFAC  C    H    O    ZN   N
UNIT  124 164 12 8 24
MERG   2
OMIT     0.00 180.00
OMIT    -1   3   0
OMIT     1   2   0
OMIT     0   3   0
OMIT    -1   2   0
OMIT     1   1   0
OMIT     0   2   0
OMIT     0   0  -2
OMIT     2   3   0
OMIT     2   2   0
OMIT     0   0   2
OMIT    -2   4   0
OMIT    -2   5   0
OMIT     0   1  -1
TWIN
EQIV $1 +Y,+X,0.5+Z
DFIX 1.52 C19 C20 C21 C22
DANG 2.29 C19 C22
DANG 2.34 C19 C21 C20 C22
DFIX 1.41 C19 O3 C22 O3
DANG 2.36 C21 O3
DFIX 1.53 C20 C21
DFIX 1.52 O4 C26 C25 C24
DANG 2.34 O4 C25 C26 C24
DFIX 1.41 O4 C23 C24 C23
DANG 2.29 O4 C24
DANG 2.36 C25 C23
DFIX 1.53 C26 C25
HTAB N3 O2_$1
MORE -1
FMAP   2
PLAN   26
ACTA
BOND   $H
CONF
LIST   4
L.S.  10
TEMP  -173.00
WGHT    0.000000    5.147400
BASF   0.04349
FVAR       0.44039   0.04670   0.09798
C1    1    0.290953    0.481197    0.364401    11.00000    0.01393    0.01841 =
         0.01838   -0.00622   -0.00536    0.01008
C2    1    0.281405    0.407946    0.290473    11.00000    0.02010    0.02061 =
         0.01919   -0.00083   -0.00181    0.01353
C3    1    0.338280    0.420592    0.199767    11.00000    0.02261    0.02214 =
         0.02485   -0.00227   -0.00084    0.01184
AFIX  43
H3    2    0.383277    0.476449    0.182792    11.00000   -1.20000
AFIX   0
C4    1    0.329804    0.351537    0.133023    11.00000    0.03821    0.03731 =
         0.02692   -0.01019    0.00167    0.02401
AFIX  43
H4    2    0.369015    0.360742    0.071190    11.00000   -1.20000
AFIX   0
C5    1    0.264749    0.270508    0.157064    11.00000    0.04915    0.02530 =
         0.03621   -0.01155   -0.00500    0.02220
AFIX  43
H5    2    0.259401    0.223747    0.112264    11.00000   -1.20000
AFIX   0
C6    1    0.207460    0.257058    0.245781    11.00000    0.04173    0.01706 =
         0.03382   -0.00453   -0.00116    0.00819
AFIX  43
H6    2    0.162142    0.201122    0.261463    11.00000   -1.20000
AFIX   0
C7    1    0.215764    0.325583    0.313016    11.00000    0.03297    0.02280 =
         0.01786    0.00021    0.00150    0.01434
AFIX  43
H7    2    0.176226    0.315791    0.374626    11.00000   -1.20000
AFIX   0
C8    1    0.460406    0.600006    0.730991    11.00000    0.01789    0.02008 =
         0.01312   -0.00247   -0.00089    0.01245
C9    1    0.514614    0.569872    0.790594    11.00000    0.01728    0.01528 =
         0.01785   -0.00279   -0.00425    0.00898
C10   1    0.591404    0.586111    0.740582    11.00000    0.02331    0.02741 =
         0.02368    0.00060   -0.00106    0.01542
AFIX  43
H10   2    0.610459    0.617573    0.668931    11.00000   -1.20000
AFIX   0
C11   1    0.639936    0.556751    0.794545    11.00000    0.02159    0.03195 =
         0.02982    0.00004   -0.00245    0.01819
AFIX  43
H11   2    0.691666    0.566887    0.759037    11.00000   -1.20000
AFIX   0
C12   1    0.613211    0.512008    0.901593    11.00000    0.03188    0.02311 =
         0.02889   -0.00256   -0.01469    0.01900
AFIX  43
H12   2    0.647287    0.492953    0.939924    11.00000   -1.20000
AFIX   0
C13   1    0.537309    0.495925    0.950662    11.00000    0.02298    0.01857 =
         0.02134    0.00040   -0.00598    0.00730
AFIX  43
H13   2    0.518774    0.465193    1.022941    11.00000   -1.20000
AFIX   0
C14   1    0.487663    0.523899    0.896165    11.00000    0.02006    0.02130 =
         0.01936    0.00105   -0.00113    0.00973
AFIX  43
H14   2    0.435000    0.511833    0.930596    11.00000   -1.20000
AFIX   0
C15   1    0.250003    0.049701    0.329193    11.00000    0.03299    0.05824 =
         0.06284   -0.00570   -0.00115    0.02422
AFIX  23
H15A  2    0.244227    0.002091    0.279586    11.00000   -1.20000
H15B  2    0.195856    0.050490    0.326116    11.00000   -1.20000
AFIX   0
C16   1    0.271401    0.039399    0.456781    11.00000    0.08357    0.06442 =
         0.06032    0.02306    0.02795    0.04098
AFIX  23
H16A  2    0.223166    0.026467    0.510268    11.00000   -1.20000
H16B  2    0.285106   -0.006887    0.462841    11.00000   -1.20000
AFIX   0
C17   1    0.347262    0.123479    0.487012    11.00000    0.06909    0.07821 =
         0.03944   -0.00210   -0.00061    0.05358
AFIX  23
H17A  2    0.399757    0.119530    0.487954    11.00000   -1.20000
H17B  2    0.340138    0.143560    0.565408    11.00000   -1.20000
AFIX   0
C18   1    0.350853    0.182545    0.389638    11.00000    0.05483    0.05517 =
         0.04098   -0.00747    0.00021    0.04081
AFIX  23
H18A  2    0.314808    0.207591    0.409280    11.00000   -1.20000
H18B  2    0.409996    0.229094    0.376475    11.00000   -1.20000
AFIX   0
O1    3    0.333333    0.666667    0.549388    10.33333    0.01496    0.01496 =
         0.01708    0.00000    0.00000    0.00748
O2    3    0.318959    0.128902    0.287902    11.00000    0.04625    0.05153 =
         0.03712   -0.00515   -0.00090    0.03024
ZN1   4    0.293809    0.551425    0.610718    11.00000    0.01221    0.01444 =
         0.01237    0.00030   -0.00010    0.00646
ZN2   4    0.333333    0.666667    0.376067    10.33333    0.01540    0.01540 =
         0.01185    0.00000    0.00000    0.00770
N1    5    0.277373    0.470041    0.479671    11.00000    0.02197    0.01462 =
         0.01658   -0.00234   -0.00101    0.01049
AFIX  43
H1    2    0.257457    0.417176    0.503231    11.00000   -1.20000
AFIX   0
N2    5    0.312329    0.554546    0.312082    11.00000    0.01758    0.01915 =
         0.01116   -0.00461   -0.00215    0.00895
AFIX  43
H2    2    0.318473    0.554035    0.234835    11.00000   -1.20000
AFIX   0
N3    5    0.182005    0.503182    0.691915    11.00000    0.01448    0.01301 =
         0.01983    0.00337    0.00359    0.00466
AFIX  43
H3A   2    0.156398    0.447869    0.703812    11.00000   -1.20000
AFIX   0
N4    5    0.378369    0.546268    0.718550    11.00000    0.02002    0.01687 =
         0.01809    0.00740   -0.00136    0.00814
AFIX  43
H4A   2    0.357653    0.501225    0.764794    11.00000   -1.20000
AFIX   0
SIMU 0.002 0.002 C19 > C26
RIGU C19 > C26
PART   -1
C19   1    0.405620    0.665990    0.015851    10.33333    0.05138    0.04244 =
         0.03748   -0.00274   -0.00506    0.01542
AFIX  23
H19A  2    0.429297    0.665200   -0.062826    10.33333   -1.20000
H19B  2    0.450608    0.681367    0.076174    10.33333   -1.20000
AFIX   0
C20   1    0.373776    0.730640    0.017056    10.33333    0.05243    0.04237 =
         0.03800   -0.00067   -0.00677    0.01433
AFIX  23
H20A  2    0.371877    0.750108    0.098320    10.33333   -1.20000
H20B  2    0.409090    0.780511   -0.033887    10.33333   -1.20000
AFIX   0
C21   1    0.284338    0.674776   -0.034231    10.33333    0.05245    0.04315 =
         0.03837    0.00091   -0.00922    0.01440
AFIX  23
H21A  2    0.243382    0.689581    0.000813    10.33333   -1.20000
H21B  2    0.284432    0.680907   -0.121357    10.33333   -1.20000
AFIX   0
C22   1    0.262729    0.585767   -0.000052    10.33333    0.05102    0.04309 =
         0.03738    0.00007   -0.00887    0.01528
AFIX  23
H22A  2    0.218314    0.563841    0.062145    10.33333   -1.20000
H22B  2    0.239875    0.547812   -0.069764    10.33333   -1.20000
AFIX   0
O3    3    0.334463    0.585571    0.041552    10.33333    0.05057    0.04265 =
         0.03730   -0.00113   -0.00616    0.01601
PART   -2
O4    3    0.077754    0.088188    0.522231    10.33333    0.09626    0.09301 =
         0.07967   -0.01607   -0.00457    0.02634
C23   1    0.034822    0.046107    0.421103    10.33333    0.09584    0.09258 =
         0.07877   -0.01597   -0.00464    0.02637
AFIX  23
H23A  2    0.067163    0.022884    0.380386    10.33333   -1.20000
H23B  2    0.031108    0.086983    0.366809    10.33333   -1.20000
AFIX   0
C24   1   -0.047591   -0.020616    0.446366    10.33333    0.09607    0.09266 =
         0.07885   -0.01591   -0.00491    0.02585
AFIX  23
H24A  2   -0.063647   -0.069657    0.393006    10.33333   -1.20000
H24B  2   -0.089944   -0.001681    0.438416    10.33333   -1.20000
AFIX   0
C25   1   -0.041267   -0.043774    0.574784    10.33333    0.09659    0.09280 =
         0.07920   -0.01592   -0.00494    0.02543
AFIX  23
H25A  2   -0.013942   -0.079135    0.581121    10.33333   -1.20000
H25B  2   -0.097438   -0.072794    0.614511    10.33333   -1.20000
AFIX   0
C26   1    0.016475    0.047418    0.622616    10.33333    0.09685    0.09275 =
         0.07970   -0.01599   -0.00487    0.02573
AFIX  23
H26A  2   -0.016405    0.076545    0.637996    10.33333   -1.20000
H26B  2    0.046123    0.047091    0.696054    10.33333   -1.20000
AFIX   0
HKLF    4


REM  shelxl_a.res in P31c
REM wR2 = 0.0757, GooF = S = 1.072, Restrained GooF = 1.058 for all data
REM R1 = 0.0397 for 4133 Fo > 4sig(Fo) and 0.0475 for all 4556 data
REM 316 parameters refined using 139 restraints

END

WGHT      0.0000      6.0419

REM Highest difference peak  0.489,  deepest hole -0.359,  1-sigma level  0.077
Q1    1   0.3333  0.6667  0.4565  10.33333  0.05    0.49
Q2    1   0.2258  0.1354  0.5233  11.00000  0.05    0.35
Q3    1   0.3232  0.1202  0.0914  11.00000  0.05    0.34
Q4    1   0.3598  0.5804  0.5984  11.00000  0.05    0.33
Q5    1   0.3475 -0.0113  0.4994  11.00000  0.05    0.30
Q6    1   0.2311  0.3799  0.2852  11.00000  0.05    0.30
Q7    1   0.3981  0.4982  0.9430  11.00000  0.05    0.30
Q8    1   0.3235  0.5321  0.1823  11.00000  0.05    0.29
Q9    1   0.1498 -0.0402  0.4130  11.00000  0.05    0.29
Q10   1   0.5164  0.5696  0.8832  11.00000  0.05    0.29
Q11   1   0.2753  0.2558  0.2379  11.00000  0.05    0.29
Q12   1   0.3895  0.2543  0.2691  11.00000  0.05    0.28
Q13   1   0.4847  0.5905  0.7744  11.00000  0.05    0.28
Q14   1   0.3339  0.1070  0.1757  11.00000  0.05    0.27
Q15   1   0.1408 -0.0627  0.2673  11.00000  0.05    0.27
Q16   1   0.2268  0.5400  0.6913  11.00000  0.05    0.27
Q17   1   0.3421  0.5749  0.7221  11.00000  0.05    0.27
Q18   1   0.2265  0.4959  0.5583  11.00000  0.05    0.26
Q19   1   0.4890  0.3855  0.9206  11.00000  0.05    0.26
Q20   1   0.3844  0.5242  0.8820  11.00000  0.05    0.26
Q21   1   0.3407  0.6290  0.6244  11.00000  0.05    0.26
Q22   1   0.7066  0.6248  0.8350  11.00000  0.05    0.26
Q23   1   0.5046  0.4957  0.9056  11.00000  0.05    0.26
Q24   1   0.2291  0.2119 -0.0067  11.00000  0.05    0.25
Q25   1   0.2773  0.1357  0.6585  11.00000  0.05    0.25
Q26   1   0.5493  0.5091  0.6816  11.00000  0.05    0.25
;
_shelx_res_checksum   37611

_shelx_hkl_file
;
 -23   8  -1   64.96   20.79
 -23   8   0  527.62   39.48
 -23   8   1   44.03   20.35
 -23   9  -2  195.89   20.28
 -23   9  -1  423.54   34.28
 -23   9   0   57.81   19.99
 -23   9   1  155.40   25.48
 -23   9   2  135.98   19.42
 -23  10  -2  269.44   26.49
 -23  10  -1  123.71   24.47
 -23  10   0  202.75   25.98
 -23  10   1  336.71   35.51
 -23  10   2   63.66   16.75
 -23  11  -3   47.64   20.79
 -23  11  -2   72.97   19.27
 -23  11  -1  125.52   25.91
 -23  11   0   41.21   27.57
 -23  11   1   40.56   21.58
 -23  11   2   36.23   15.88
 -23  11   3  241.15   26.71
 -23  12  -3   64.96   23.82
 -23  12  -2   84.45   16.82
 -23  12  -1   87.91   18.12
 -23  12   0  194.45   26.20
 -23  12   1    1.44   15.95
 -23  12   2   12.99   14.51
 -23  12   3  197.41   28.65
 -23  13  -2  257.24   30.17
 -23  13  -1   61.57   18.12
 -23  13   0  171.86   21.87
 -23  13   1  294.70   22.16
 -23  13   2   42.58   18.91
 -23  14  -2  209.68   27.21
 -23  14  -1  427.94   33.35
 -23  14   0   12.20   15.23
 -23  14   1   56.15   20.14
 -23  14   2  144.86   26.49
 -23  15  -1   14.36   20.14
 -23  15   0  512.90   41.36
 -23  15   1  -30.89   20.93
 -22   4  -1   14.36   20.93
 -22   4   0   17.32   20.14
 -22   4   1  100.98   26.49
 -22   5  -2   64.09   15.95
 -22   5  -1   33.06   23.82
 -22   5   0  259.84   28.58
 -22   5   1  -20.14   21.73
 -22   5   2   61.93   21.58
 -22   6  -3  226.35   30.75
 -22   6  -2  106.97   26.13
 -22   6  -1  262.44   26.99
 -22   6   0   90.94   23.02
 -22   6   1  151.43   23.82
 -22   6   2   65.83   20.93
 -22   6   3   62.79   15.30
 -22   7  -4  109.78   17.47
 -22   7  -3  168.39   20.21
 -22   7  -2   -7.94   18.77
 -22   7  -1  292.90   29.45
 -22   7   0   76.72   17.90
 -22   7   1   80.05   25.98
 -22   7   2   78.60   19.56
 -22   7   3  270.31   23.82
 -22   7   4   30.31   20.14
 -22   8  -4  267.71   28.15
 -22   8  -3  158.07   20.28
 -22   8  -2  104.80   21.44
 -22   8  -1  282.86   26.20
 -22   8   0  158.79   21.00
 -22   8   1  130.35   19.63
 -22   8   2   28.00   20.21
 -22   8   3  279.26   23.31
 -22   8   4  126.09   21.15
 -22   9  -5   36.23   20.35
 -22   9  -4  178.28   22.95
 -22   9  -3   -0.72   17.54
 -22   9  -2  452.77   36.59
 -22   9  -1   27.43   15.23
 -22   9   0  173.30   20.50
 -22   9   1   41.94   15.30
 -22   9   2  281.06   27.93
 -22   9   3   43.31   20.14
 -22   9   4  329.85   30.24
 -22   9   5  151.43   23.17
 -22  10  -5  145.51   27.21
 -22  10  -4  -26.06   17.25
 -22  10  -3   43.31   14.51
 -22  10  -2   47.64   22.23
 -22  10  -1  245.33   21.00
 -22  10   0   55.00   15.95
 -22  10   1  106.97   17.25
 -22  10   2  130.35   26.34
 -22  10   3   90.94   21.51
 -22  10   4   29.45   17.18
 -22  10   5   69.36   18.77
 -22  11  -4   98.81   21.87
 -22  11  -2  240.28   26.63
 -22  11   0  164.20   22.01
 -22  11   2  146.81   20.21
 -22  11   4   29.45   22.45
 -22  12  -5  176.84   22.16
 -22  12  -4   20.14   19.56
 -22  12  -3   15.16   21.80
 -22  12  -2   60.70   22.16
 -22  12  -1  236.17   19.85
 -22  12   0   12.99   12.99
 -22  12   1   75.79   17.32
 -22  12   2  213.57   25.12
 -22  12   3  104.80   23.10
 -22  12   4   70.73   23.02
 -22  12   5   49.15   20.35
 -22  13  -5   50.67   21.08
 -22  13  -4  252.12   28.15
 -22  13  -3    2.17   15.95
 -22  13  -2  360.74   32.62
 -22  13  -1   86.40   17.97
 -22  13   0  265.90   27.14
 -22  13   1   86.40   18.98
 -22  13   2  209.68   24.90
 -22  13   3   99.32   18.19
 -22  13   4  398.42   32.19
 -22  13   5  109.78   20.86
 -22  14  -4  252.12   29.88
 -22  14  -3  233.71   23.02
 -22  14  -2   85.89   21.44
 -22  14  -1  214.37   25.19
 -22  14   0  212.78   23.53
 -22  14   1  152.08   21.22
 -22  14   2   -5.12   19.49
 -22  14   3  273.91   24.04
 -22  14   4   69.36   23.24
 -22  15  -4  123.71   18.55
 -22  15  -3   94.55   16.75
 -22  15  -2   64.96   20.79
 -22  15  -1  368.97   35.08
 -22  15   0   22.38   20.86
 -22  15   1   72.97   21.58
 -22  15   2   42.58   23.17
 -22  15   3  307.77   26.42
 -22  15   4  123.71   17.32
 -22  16  -3  162.18   25.98
 -22  16  -2  112.60   19.42
 -22  16  -1  265.90   31.54
 -22  16   0  128.55   23.75
 -22  16   1  174.02   25.55
 -22  16   2   31.83   13.06
 -22  16   3   28.00   20.21
 -22  17  -2   46.19   23.02
 -22  17  -1   41.94   18.77
 -22  17   0  219.13   22.30
 -22  17   1   48.43   16.46
 -22  17   2   87.41   23.10
 -22  18  -1   34.00   22.23
 -22  18   0   34.00   21.00
 -22  18   1  198.20   27.21
 -21   2  -2  126.09   18.69
 -21   2  -1    0.00    7.22
 -21   2   0  169.11   22.38
 -21   2   1  439.13   34.93
 -21   2   2  169.11   19.56
 -21   3  -3   -8.73   17.47
 -21   3  -2   72.11   20.07
 -21   3   0   64.96   21.65
 -21   3   1   82.93   23.02
 -21   3   2  172.58   25.41
 -21   3   3  103.14   18.55
 -21   4  -4   20.14   12.99
 -21   4  -3   45.47   13.79
 -21   4  -2  144.21   23.24
 -21   4  -1   38.18   18.62
 -21   4   0   46.92   15.09
 -21   4   1  131.58   25.26
 -21   4   2  167.02   24.32
 -21   4   3    5.12   13.86
 -21   4   4  116.06   20.86
 -21   5  -5  108.12   22.38
 -21   5  -4  142.26   22.45
 -21   5  -3  152.73   17.90
 -21   5  -2   -9.38   17.25
 -21   5  -1  201.95   22.88
 -21   5   0  188.46   23.60
 -21   5   1  209.68   22.59
 -21   5   2   28.87   18.77
 -21   5   3   31.83   13.06
 -21   5   4   35.22   18.84
 -21   5   5  265.90   28.94
 -21   6  -5   87.41   20.07
 -21   6  -4  478.25   37.60
 -21   6  -3    3.61   21.00
 -21   6  -2  102.56   22.30
 -21   6  -1   24.47   15.95
 -21   6   0  511.74   36.45
 -21   6   1   26.06   15.88
 -21   6   2   30.89   15.23
 -21   6   3   16.67   20.21
 -21   6   4  302.14   30.82
 -21   6   5   12.20   12.20
 -21   7  -5    2.17   18.84
 -21   7  -4  261.57   26.06
 -21   7  -3   87.91   21.65
 -21   7  -2  109.20   17.39
 -21   7  -1   54.21   19.42
 -21   7   0  298.38   30.60
 -21   7   1  246.99   26.20
 -21   7   2  116.06   16.82
 -21   7   3  106.97   23.31
 -21   7   4   87.91   15.59
 -21   7   5   56.15   17.32
 -21   7   6   80.98   17.39
 -21   8  -5  159.44   20.35
 -21   8  -4   15.16   11.55
 -21   8  -3   89.43   21.87
 -21   8  -2  269.44   27.36
 -21   8  -1  287.41   26.42
 -21   8   0  112.02   23.31
 -21   8   1   28.00   17.32
 -21   8   2   78.10   20.93
 -21   8   3  236.96   25.62
 -21   8   4   -8.73   11.62
 -21   8   5  175.39   18.48
 -21   8   6  141.04   19.78
 -21   9  -6   66.26   14.44
 -21   9  -5  -10.03   15.81
 -21   9  -4   22.38   13.71
 -21   9  -3  142.91   19.92
 -21   9  -2   39.84   17.97
 -21   9  -1   85.39   21.87
 -21   9   0   45.47   15.23
 -21   9   1  225.56   29.02
 -21   9   2   64.09   19.34
 -21   9   3   96.72   15.88
 -21   9   4  106.97   19.99
 -21   9   5  187.01   27.21
 -21   9   6   71.60   19.99
 -21  10  -6   82.93   17.11
 -21  10  -5   89.43   20.35
 -21  10  -4   27.43   21.65
 -21  10  -3  107.54   16.75
 -21  10  -2   43.31   19.49
 -21  10  -1   53.41   15.30
 -21  10   0   46.92   15.09
 -21  10   1  118.95   19.92
 -21  10   2   57.02   20.28
 -21  10   3   21.58   12.99
 -21  10   4   14.36   19.34
 -21  10   5   54.21   19.42
 -21  10   6   10.75   17.25
 -21  11  -6   72.11   19.63
 -21  11  -5   45.47   19.56
 -21  11  -4   42.58   19.63
 -21  11  -3   90.44   15.81
 -21  11  -2   92.53   21.22
 -21  11  -1   67.13   17.18
 -21  11   0   52.62   15.95
 -21  11   1  141.61   19.20
 -21  11   2   30.89   18.84
 -21  11   3   45.47   13.79
 -21  11   4    4.26   18.69
 -21  11   5   49.15   22.23
 -21  11   6  -46.92   17.32
 -21  12  -6   69.36   20.14
 -21  12  -5   50.67   20.28
 -21  12  -4   58.61   19.34
 -21  12  -3  152.08   17.90
 -21  12  -2   17.32   21.00
 -21  12  -1   84.45   16.82
 -21  12   0   74.85   15.81
 -21  12   1  268.57   27.28
 -21  12   2   -1.44   21.08
 -21  12   3   87.41   18.12
 -21  12   4   69.80   22.45
 -21  12   5  146.81   24.11
 -21  12   6   85.39   22.38
 -21  13  -6   37.53   18.12
 -21  13  -5  218.34   27.79
 -21  13  -4  -38.18   18.62
 -21  13  -3  176.84   21.44
 -21  13  -2  207.37   27.07
 -21  13  -1  308.70   22.66
 -21  13   0   96.72   17.47
 -21  13   1   67.13   18.91
 -21  13   2   65.83   20.93
 -21  13   3  330.79   26.42
 -21  13   4   17.32   18.77
 -21  13   5  174.74   26.27
 -21  13   6   90.44   20.93
 -21  14  -6   59.04   19.42
 -21  14  -5   45.47   21.00
 -21  14  -4  187.73   25.77
 -21  14  -3  137.86   18.91
 -21  14  -2  265.90   26.27
 -21  14  -1   54.21   17.39
 -21  14   0  182.61   21.08
 -21  14   1  175.39   19.20
 -21  14   2   95.13   23.02
 -21  14   3   78.60   17.18
 -21  14   4  156.05   24.18
 -21  14   5  120.75   22.45
 -21  14   6   52.62   18.69
 -21  15  -5  102.56   23.96
 -21  15  -4  347.61   30.03
 -21  15  -3   10.03   13.64
 -21  15  -2   55.00   17.90
 -21  15  -1  -31.83   20.28
 -21  15   0  415.82   38.33
 -21  15   1   28.87   21.08
 -21  15   3   23.89   16.02
 -21  15   4  332.74   28.44
 -21  15   5   12.20   12.92
 -21  16  -5  162.83   21.94
 -21  16  -4   98.81   18.19
 -21  16  -3  129.13   26.85
 -21  16  -2   26.06   15.09
 -21  16  -1  227.94   29.23
 -21  16   0  171.86   26.06
 -21  16   1  210.47   24.97
 -21  16   2    0.72   15.30
 -21  16   3   20.86   18.62
 -21  16   4   -9.38   15.16
 -21  16   5  220.72   20.79
 -21  17  -4   90.94   21.51
 -21  17  -3   85.39   23.31
 -21  17  -2  158.79   25.05
 -21  17  -1   90.94   15.37
 -21  17   0   55.00   13.14
 -21  17   1   94.55   18.26
 -21  17   2  168.39   26.49
 -21  17   3   31.83   15.16
 -21  17   4   49.15   19.56
 -21  18  -3   38.18   23.89
 -21  18  -2   21.58   13.71
 -21  18  -1  149.41   24.32
 -21  18   0   36.88   20.86
 -21  18   1   36.88   22.52
 -21  18   2  205.06   23.82
 -21  18   3  134.11   24.25
 -21  19  -2   94.55   25.12
 -21  19  -1  -13.71   15.16
 -21  19   0  129.13   20.79
 -21  19   1  430.18   31.18
 -21  19   2  184.05   26.27
 -20   0  -2  340.68   29.74
 -20   0  -1   54.21   15.01
 -20   0   0   57.81   19.99
 -20   0   1   46.19   15.37
 -20   0   2  225.56   23.39
 -20   1  -4   28.87   19.63
 -20   1  -3  192.21   25.33
 -20   1  -2   94.55   16.75
 -20   1  -1   95.13   26.71
 -20   1   0   93.04   20.72
 -20   1   1  150.71   25.70
 -20   1   2  118.95   18.77
 -20   1   3   94.05   26.06
 -20   1   4   -5.12   10.90
 -20   2  -5   11.48   10.75
 -20   2  -4  121.33   17.76
 -20   2  -3   57.81   23.31
 -20   2  -2  215.96   21.29
 -20   2  -1   30.89   18.84
 -20   2   0  193.65   22.45
 -20   2   1   74.85   21.87
 -20   2   2   74.34   20.35
 -20   2   3   41.21   15.88
 -20   2   4  197.41   24.18
 -20   2   5   18.04   18.69
 -20   3  -5    7.94   10.90
 -20   3  -4   20.14   15.16
 -20   3  -2  199.72   22.81
 -20   3  -1   51.82   20.14
 -20   3   0   41.21   13.79
 -20   3   1  124.29   17.97
 -20   3   2   87.41   19.56
 -20   3   3   50.67   13.79
 -20   3   4   58.61   19.34
 -20   3   5  248.72   26.27
 -20   4  -6    7.22   12.99
 -20   4  -5   68.50   20.93
 -20   4  -4  309.64   27.43
 -20   4  -3   54.21   13.06
 -20   4  -2   -3.61   18.84
 -20   4  -1  114.91   14.44
 -20   4   0  583.34   37.60
 -20   4   1  139.09   19.63
 -20   4   2   -0.72   18.26
 -20   4   3  138.44   22.16
 -20   4   4  314.41   27.64
 -20   4   5   91.45   19.56
 -20   4   6    5.70   17.97
 -20   5  -6   51.82   18.55
 -20   5  -5  259.84   26.85
 -20   5  -4  279.26   27.86
 -20   5  -3   65.83   18.77
 -20   5  -2  -12.20   10.90
 -20   5  -1  304.01   29.95
 -20   5   0   84.45   18.77
 -20   5   1  264.17   24.47
 -20   5   2   47.64   12.27
 -20   5   3  307.77   27.36
 -20   5   4   38.83   11.40
 -20   5   5  226.35   23.46
 -20   5   6    7.94   12.27
 -20   6  -6   60.70   17.97
 -20   6  -5   99.32   15.01
 -20   6  -4  -10.03   10.75
 -20   6  -3   89.43   21.87
 -20   6  -2   97.22   18.55
 -20   6  -1  293.76   25.77
 -20   6   0  322.06   25.05
 -20   6   1  337.72   28.65
 -20   6   2  -47.64   15.95
 -20   6   3   62.79   14.51
 -20   6   4  314.41   24.76
 -20   6   5  201.23   27.43
 -20   6   6   24.47   12.20
 -20   6   7  132.81   22.88
 -20   7  -6   69.80   17.97
 -20   7  -5   58.61   18.91
 -20   7  -4  203.54   22.23
 -20   7  -3   14.36   12.99
 -20   7  -2   -9.38   26.63
 -20   7  -1   47.64   14.44
 -20   7   0  500.84   33.63
 -20   7   1   92.53   17.54
 -20   7   2   17.32   18.12
 -20   7   3   12.20   12.92
 -20   7   4  390.99   29.74
 -20   7   5   74.85   23.24
 -20   7   6   34.65   20.21
 -20   7   7   15.16   12.34
 -20   8  -6   41.21   19.63
 -20   8  -5   30.89   17.90
 -20   8  -4   72.11   18.69
 -20   8  -3  149.41   20.35
 -20   8  -2  118.37   27.50
 -20   8  -1    5.12   12.34
 -20   8   0   82.43   21.44
 -20   8   1  505.68   27.79
 -20   8   2   75.79   12.13
 -20   8   4   52.62   20.28
 -20   8   5  173.30   24.04
 -20   8   6    5.70   20.14
 -20   8   7   72.11   18.69
 -20   9  -6   26.63   18.04
 -20   9  -5   35.22   12.13
 -20   9  -4  109.78   18.55
 -20   9  -3  200.44   25.84
 -20   9  -2  137.86   25.84
 -20   9  -1   29.45   16.60
 -20   9   0   21.58   17.97
 -20   9   1  146.81   21.51
 -20   9   2  103.65   19.70
 -20   9   3   38.18   17.90
 -20   9   4   25.26   14.29
 -20   9   5  100.40   17.25
 -20   9   6  209.68   21.80
 -20   9   7  132.81   22.30
 -20  10  -6   77.16   16.02
 -20  10  -4  126.09   16.31
 -20  10  -2  517.80   45.26
 -20  10   0  154.75   16.75
 -20  10   2   96.72   22.16
 -20  10   4    6.50   13.71
 -20  10   6  459.63   33.42
 -20  11  -6   70.73   15.81
 -20  11  -5   53.41   18.84
 -20  11  -4  124.29   20.35
 -20  11  -3  218.34   18.26
 -20  11  -2  195.89   36.88
 -20  11  -1   -6.50   11.55
 -20  11   0   -7.22   13.71
 -20  11   1  150.71   18.48
 -20  11   2  124.94   21.00
 -20  11   3    9.38   13.64
 -20  11   4    4.26   18.69
 -20  11   5   90.44   20.93
 -20  11   6  238.62   23.24
 -20  11   7   83.94   18.69
 -20  12  -6   95.13   21.51
 -20  12  -5   14.36   16.46
 -20  12  -4   59.04   18.19
 -20  12  -3  172.58   19.05
 -20  12  -2  178.28   38.76
 -20  12  -1   10.03   13.64
 -20  12   0   18.69   12.99
 -20  12   1  417.98   30.75
 -20  12   2   61.57   18.98
 -20  12   3    6.50   13.71
 -20  12   4   41.94   20.21
 -20  12   5  217.54   26.13
 -20  12   6   -2.89   19.34
 -20  12   7   39.84   15.23
 -20  13  -6   51.10   18.04
 -20  13  -5   25.26   18.12
 -20  13  -4  135.98   22.52
 -20  13  -3  -14.36   10.75
 -20  13  -2   29.45   22.45
 -20  13  -1    5.70   14.36
 -20  13   0  492.47   27.43
 -20  13   1   96.72   15.88
 -20  13   2   26.06   18.91
 -20  13   3   12.99   11.62
 -20  13   4  264.17   27.07
 -20  13   5   96.72   21.65
 -20  13   6    9.38   18.77
 -20  13   7    4.26   10.75
 -20  14  -6   24.47   18.84
 -20  14  -5  124.29   21.58
 -20  14  -4  -23.89   18.12
 -20  14  -3  159.44   18.98
 -20  14  -2    5.70   17.25
 -20  14  -1  257.24   24.11
 -20  14   0  257.24   26.71
 -20  14   1  270.31   22.95
 -20  14   2   46.19   23.75
 -20  14   3   72.11   14.58
 -20  14   4  289.22   26.49
 -20  14   5  135.98   23.17
 -20  14   6   55.36   19.56
 -20  14   7   58.61   18.91
 -20  15  -6   55.36   19.99
 -20  15  -4  189.97   25.19
 -20  15  -3   52.62   15.95
 -20  15  -2   34.00   21.58
 -20  15  -1  387.81   26.42
 -20  15   0   78.10   15.23
 -20  15   1  305.89   23.53
 -20  15   2   28.87   18.77
 -20  15   3  286.47   23.67
 -20  15   4    5.70   15.01
 -20  15   5  169.76   23.82
 -20  15   6   28.00   15.09
 -20  16  -6   29.45   13.71
 -20  16  -5   29.45   15.73
 -20  16  -4  352.66   28.22
 -20  16  -3   88.92   20.28
 -20  16  -2   -7.94   18.04
 -20  16  -1  139.09   24.68
 -20  16   0  614.88   37.32
 -20  16   1   69.36   22.38
 -20  16   2   22.38   14.51
 -20  16   3   86.40   21.00
 -20  16   4  292.90   23.89
 -20  16   5   67.99   16.82
 -20  16   6   -2.17   12.99
 -20  17  -5   21.58   13.71
 -20  17  -4   11.48   17.97
 -20  17  -3  279.26   29.67
 -20  17  -2  126.09   18.69
 -20  17  -1   54.21   15.81
 -20  17   0   23.10   15.23
 -20  17   1  218.34   20.64
 -20  17   2   74.34   18.98
 -20  17   3    8.73   15.23
 -20  17   4   65.83   19.63
 -20  17   5  333.75   31.40
 -20  18  -5   33.06   21.65
 -20  18  -4  167.02   25.70
 -20  18  -3   40.56   18.12
 -20  18  -2  161.46   25.91
 -20  18  -1   17.32   19.49
 -20  18   0  166.30   24.97
 -20  18   1   48.43   22.45
 -20  18   2  123.71   19.70
 -20  18   3   76.72   20.21
 -20  18   4  221.51   20.79
 -20  18   5   18.69   13.71
 -20  19  -4   90.44   23.02
 -20  19  -3  195.89   26.34
 -20  19  -2  211.26   24.18
 -20  19  -1  135.98   19.42
 -20  19   0   34.65   15.81
 -20  19   1  251.25   26.42
 -20  19   2  130.35   24.54
 -20  19   3  116.06   18.55
 -19   0  -5   71.60   18.62
 -19   0  -4  112.60   22.23
 -19   0  -3   96.72   14.29
 -19   0  -2   71.60   18.62
 -19   0  -1   96.14   19.49
 -19   0   0  109.78   19.70
 -19   0   1   95.13   17.83
 -19   0   2   32.41   15.01
 -19   0   3   95.13   20.93
 -19   0   4   89.43   16.75
 -19   0   5   48.43   14.58
 -19   1  -5   33.06   19.49
 -19   1  -4   78.10   19.49
 -19   1  -3  258.97   25.91
 -19   1  -1   40.56   18.12
 -19   1   0   20.86   20.14
 -19   1   1  182.61   23.96
 -19   1   2  109.20   17.39
 -19   1   3   41.21   17.25
 -19   1   4   93.04   16.10
 -19   1   5  171.86   19.05
 -19   1   6   49.95   14.44
 -19   2  -6   42.58   17.18
 -19   2  -5  172.58   19.78
 -19   2  -4   69.36   15.23
 -19   2  -3  161.46   21.87
 -19   2  -2  -17.32   16.53
 -19   2  -1  199.72   23.53
 -19   2   0  102.56   19.56
 -19   2   1  150.06   21.73
 -19   2   2   15.16   18.84
 -19   2   3  139.09   15.23
 -19   2   4  131.58   23.46
 -19   2   5  152.08   23.17
 -19   2   6   23.89   17.32
 -19   3  -6   85.39   14.44
 -19   3  -5  226.35   24.25
 -19   3  -4  130.35   19.63
 -19   3  -3  103.14   17.97
 -19   3  -2  175.39   21.36
 -19   3  -1  347.61   24.04
 -19   3   0  214.37   20.43
 -19   3   1   12.20   12.92
 -19   3   2  187.01   23.53
 -19   3   3  273.91   25.77
 -19   3   4  201.23   24.40
 -19   3   5   67.99   19.49
 -19   3   6  132.23   22.88
 -19   3   7  179.72   22.30
 -19   4  -6  372.08   28.00
 -19   4  -5   54.21   16.60
 -19   4  -4  441.37   29.38
 -19   4  -3  245.33   25.26
 -19   4  -2  448.15   32.99
 -19   4  -1  178.28   22.23
 -19   4   0  184.78   24.11
 -19   4   1  412.50   27.28
 -19   4   2  148.11   19.63
 -19   4   3  130.35   20.28
 -19   4   4  424.62   27.72
 -19   4   5  141.04   17.90
 -19   4   6   76.72   14.58
 -19   4   7   -7.94   15.88
 -19   5  -6   37.53   17.47
 -19   5  -5  174.02   19.13
 -19   5  -4  396.33   26.71
 -19   5  -3  179.72   20.86
 -19   5  -2   69.36   18.77
 -19   5  -1   44.75   16.53
 -19   5   0  464.25   30.10
 -19   5   1  142.26   19.20
 -19   5   2   64.09   17.18
 -19   5   3  158.79   18.26
 -19   5   4  318.23   25.91
 -19   5   5  184.78   23.39
 -19   5   6   18.04   14.36
 -19   5   7   67.99   17.25
 -19   5   8  170.48   21.08
 -19   6  -6   26.06   12.34
 -19   6  -5  167.67   20.86
 -19   6  -4   54.21   18.19
 -19   6  -3  122.49   19.63
 -19   6  -2   44.03   16.75
 -19   6  -1  137.21   15.09
 -19   6   0  118.37   19.27
 -19   6   1  159.44   18.33
 -19   6   2   58.61   16.02
 -19   6   3  129.78   22.66
 -19   6   4  -20.86   16.67
 -19   6   5   58.61   19.34
 -19   6   6   34.00   19.42
 -19   6   7  -12.20   11.48
 -19   6   8   33.06   17.90
 -19   7  -6  -34.65   15.81
 -19   7  -5   71.60   19.56
 -19   7  -4    5.70   11.40
 -19   7  -3  272.11   24.83
 -19   7  -2   81.49   16.46
 -19   7  -1   -7.22   16.60
 -19   7   0  112.02   19.34
 -19   7   1  181.17   21.00
 -19   7   2   22.38   15.73
 -19   7   4  -16.67   12.27
 -19   7   5   80.98   15.01
 -19   7   6   85.39   15.88
 -19   7   7   44.03   17.47
 -19   7   8  -28.87   17.90
 -19   8  -6  241.15   24.18
 -19   8  -5    3.61   17.39
 -19   8  -4  376.26   29.16
 -19   8  -3    0.00    7.22
 -19   8  -1   28.87   12.99
 -19   8   0  154.03   16.02
 -19   8   1   31.83   11.55
 -19   8   2  540.03   32.48
 -19   8   3    2.17   10.90
 -19   8   4   63.66   20.14
 -19   8   5  -16.67   17.97
 -19   8   6  500.84   32.48
 -19   8   7   -5.70   15.81
 -19   8   8   51.10   17.25
 -19   9  -6  215.96   23.67
 -19   9  -5  114.91   17.83
 -19   9  -4   27.43   18.04
 -19   9  -3  807.96   45.83
 -19   9  -2  272.98   21.29
 -19   9  -1   74.85   17.18
 -19   9   0  110.94   19.27
 -19   9   1  629.68   35.08
 -19   9   2   77.16   16.02
 -19   9   3  193.65   23.96
 -19   9   4   40.56   18.12
 -19   9   5  815.61   42.95
 -19   9   6  129.13   21.36
 -19   9   7  249.52   25.48
 -19   9   8    3.61   16.67
 -19  10  -6  122.49   19.05
 -19  10  -5  167.02   17.32
 -19  10  -4   49.15   16.60
 -19  10  -3  713.12   38.76
 -19  10  -2  301.20   27.07
 -19  10  -1   76.72   18.84
 -19  10   0  131.58   17.25
 -19  10   1  690.38   39.55
 -19  10   2  121.91   23.17
 -19  10   3  232.05   22.09
 -19  10   4  -15.16   12.99
 -19  10   5  873.35   41.29
 -19  10   6   85.89   22.45
 -19  10   7  265.04   27.14
 -19  10   8   15.16   16.53
 -19  11  -6  348.62   29.09
 -19  11  -5  -20.86   17.18
 -19  11  -4  390.99   28.65
 -19  11  -3    9.38   12.34
 -19  11  -2  332.74   26.49
 -19  11  -1   55.36   14.36
 -19  11   0  192.93   17.90
 -19  11   1    2.17   12.99
 -19  11   2  451.62   29.67
 -19  11   3   13.71   11.55
 -19  11   4  205.85   24.68
 -19  11   5  -17.32   15.88
 -19  11   6  350.64   25.12
 -19  11   7    3.61   16.67
 -19  11   8   68.50   18.69
 -19  12  -6    0.00    7.22
 -19  12  -5   59.84   18.69
 -19  12  -4   30.31   17.47
 -19  12  -3  296.58   24.97
 -19  12  -2  103.14   15.81
 -19  12  -1    5.70   11.40
 -19  12   0  144.21   19.99
 -19  12   1  167.67   16.67
 -19  12   2  105.31   18.77
 -19  12   3   12.20   12.20
 -19  12   4   47.64   18.19
 -19  12   5  149.41   23.67
 -19  12   6   98.81   16.53
 -19  12   7   38.83   19.42
 -19  12   8   28.00   13.06
 -19  13  -6   51.82   21.65
 -19  13  -5  207.37   27.86
 -19  13  -4   72.11   21.00
 -19  13  -3   81.49   19.42
 -19  13  -2  130.35   17.76
 -19  13  -1  116.64   19.70
 -19  13   0  144.21   19.34
 -19  13   1  121.91   17.18
 -19  13   2   35.22   13.06
 -19  13   3   62.79   17.47
 -19  13   4   -5.70   17.97
 -19  13   5   37.53   18.77
 -19  13   6   50.67   18.77
 -19  13   7   38.83   19.42
 -19  13   8   65.83   13.50
 -19  14  -6   55.00   20.35
 -19  14  -5  212.06   23.46
 -19  14  -4  455.01   32.12
 -19  14  -3   95.13   20.43
 -19  14  -2   80.05   13.93
 -19  14  -1   29.45   14.29
 -19  14   0  579.44   37.53
 -19  14   1   94.55   15.16
 -19  14   2   17.32   13.64
 -19  14   3  216.75   22.95
 -19  14   4  281.06   25.19
 -19  14   5  238.62   25.77
 -19  14   6    2.17   18.84
 -19  14   7   32.41   20.79
 -19  14   8  192.93   22.38
 -19  15  -6  242.81   25.98
 -19  15  -5    4.26   17.90
 -19  15  -4  421.30   33.06
 -19  15  -3  235.30   26.34
 -19  15  -2  410.33   43.52
 -19  15  -1  172.58   21.87
 -19  15   0  237.83   21.51
 -19  15   1  257.24   25.84
 -19  15   2  127.32   21.80
 -19  15   3   94.05   18.77
 -19  15   4  449.31   33.06
 -19  15   5  129.78   21.44
 -19  15   6  105.31   16.53
 -19  15   7   36.88   18.91
 -19  16  -6   88.92   16.75
 -19  16  -5  265.90   27.14
 -19  16  -4  200.44   24.32
 -19  16  -3   80.98   13.57
 -19  16  -2  155.40   20.79
 -19  16  -1  333.75   29.45
 -19  16   0   97.22   18.04
 -19  16   1   12.20   20.07
 -19  16   2  141.04   21.08
 -19  16   3  229.60   26.06
 -19  16   4  265.90   22.81
 -19  16   5   38.18   12.92
 -19  16   6  103.14   16.38
 -19  16   7  203.54   28.37
 -19  17  -6   47.64   12.99
 -19  17  -5   80.05   18.26
 -19  17  -4   76.72   15.09
 -19  17  -3  107.54   21.73
 -19  17  -2   10.75   13.71
 -19  17  -1  167.02   23.60
 -19  17   0  121.91   21.36
 -19  17   1  195.89   23.31
 -19  17   2   34.00   15.01
 -19  17   3   82.43   19.99
 -19  17   4  115.48   22.52
 -19  17   5  130.35   24.54
 -19  17   6   21.58   19.49
 -19  18  -6  115.48   20.79
 -19  18  -5   -5.12   18.77
 -19  18  -4  124.29   24.54
 -19  18  -3  201.95   20.64
 -19  18  -2  134.11   23.67
 -19  18  -1   81.49   16.02
 -19  18   0   55.36   13.57
 -19  18   1  150.06   23.02
 -19  18   2  115.48   21.94
 -19  18   3   16.67   14.51
 -19  18   4   62.79   16.60
 -19  18   5  162.83   19.85
 -19  18   6   55.00   15.16
 -18   0  -6   51.82   12.41
 -18   0  -5   43.31   18.04
 -18   0  -4   43.31   16.60
 -18   0  -3   27.43   13.79
 -18   0  -2   13.71   16.53
 -18   0  -1   75.79   13.57
 -18   0   0   89.43   15.23
 -18   0   1   52.62   13.64
 -18   0   2    2.89   13.64
 -18   0   3   42.58   20.35
 -18   0   4   53.41   18.04
 -18   0   5   24.47   14.36
 -18   0   6   53.41   17.25
 -18   1  -6    3.61   16.67
 -18   1  -5  224.76   24.18
 -18   1  -4  129.13   20.14
 -18   1  -3   13.71   17.32
 -18   1  -2  116.06   27.21
 -18   1  -1  233.71   22.16
 -18   1   0  215.96   22.09
 -18   1   1   17.32   16.53
 -18   1   2   19.42   13.71
 -18   1   3  211.26   23.46
 -18   1   4   87.91   15.59
 -18   1   5   67.99   15.95
 -18   1   6  119.53    9.96
 -18   1   7   22.38   10.90
 -18   2  -6  216.75   21.36
 -18   2  -5   28.87   13.57
 -18   2  -4  330.79   26.42
 -18   2  -3   23.10   13.71
 -18   2  -2  192.93   22.38
 -18   2  -1   58.61   19.34
 -18   2   0  439.13   26.99
 -18   2   1   49.95   14.44
 -18   2   2  505.68   35.01
 -18   2   3   57.02   13.79
 -18   2   4  219.93   21.51
 -18   2   5  234.51   28.00
 -18   2   6   79.54   18.19
 -18   2   7    4.26   12.20
 -18   2   8  314.41   19.05
 -18   3  -6   77.16   13.21
 -18   3  -5  562.77   35.66
 -18   3  -4  385.72   26.34
 -18   3  -3  478.25   28.22
 -18   3  -2  248.72   18.62
 -18   3  -1  226.35   18.62
 -18   3   0  547.54   31.47
 -18   3   1  430.18   30.10
 -18   3   2   98.81   16.02
 -18   3   3  433.50   30.17
 -18   3   4  376.26   29.16
 -18   3   5  235.30   18.12
 -18   3   6   15.16   18.84
 -18   3   7  368.97   31.97
 -18   3   8  219.93   15.95
 -18   4  -6   98.81   16.53
 -18   4  -5 1042.82   52.04
 -18   4  -4  289.22   20.14
 -18   4  -3  127.32   18.19
 -18   4  -2   90.94   19.49
 -18   4  -1 1149.50   51.03
 -18   4   0  158.07   18.26
 -18   4   1  271.24   23.89
 -18   4   2  394.16   27.72
 -18   4   3  522.71   29.45
 -18   4   4   86.40   16.46
 -18   4   5  340.68   26.78
 -18   4   6  323.07   24.18
 -18   4   7  435.74   31.40
 -18   4   8   70.73   14.44
 -18   5  -7   57.02   17.47
 -18   5  -6  201.23   18.26
 -18   5  -5  138.44   18.98
 -18   5  -4  516.58   30.53
 -18   5  -3  213.57   22.01
 -18   5  -2  208.88   18.62
 -18   5  -1  175.39   19.92
 -18   5   0  281.06   23.39
 -18   5   1   54.21   17.39
 -18   5   2  262.44   23.53
 -18   5   3   15.16   15.88
 -18   5   4  314.41   25.70
 -18   5   5   20.14   17.32
 -18   5   6   78.10   18.98
 -18   5   7  116.64   17.97
 -18   5   8  152.08   19.85
 -18   5   9  155.40   21.44
 -18   6  -7   59.84   12.49
 -18   6  -6  124.94   16.82
 -18   6  -5   28.87   12.41
 -18   6  -4  204.26   17.68
 -18   6  -3  169.11   16.75
 -18   6  -2  228.80   24.40
 -18   6  -1    0.00    7.22
 -18   6   0  134.68   19.34
 -18   6   1   52.62   14.44
 -18   6   2   22.38   15.23
 -18   6   3   -7.94   10.90
 -18   6   4   23.10   11.62
 -18   6   5   91.45   14.36
 -18   6   6   61.57   14.36
 -18   6   7   34.00   17.25
 -18   6   8   15.16   15.88
 -18   6   9   48.43   16.46
 -18   7  -7  284.67   25.41
 -18   7  -6   80.98   15.01
 -18   7  -5   30.89   16.46
 -18   7  -4   23.10   15.73
 -18   7  -3  398.42   28.94
 -18   7  -2  132.23   16.67
 -18   7  -1   44.03   17.47
 -18   7   0  100.98   18.91
 -18   7   1  289.22   24.68
 -18   7   2  289.22   21.94
 -18   7   3   34.00   18.19
 -18   7   4  254.64   23.17
 -18   7   5  139.09   20.28
 -18   7   6    5.12   15.88
 -18   7   7  103.14   17.97
 -18   7   8   46.92   12.85
 -18   7   9  130.35   15.95
 -18   8  -7  803.34   50.24
 -18   8  -6  181.17   19.56
 -18   8  -5  134.11   16.17
 -18   8  -4  234.51   19.78
 -18   8  -3  771.72   34.36
 -18   8  -2   36.88   15.95
 -18   8  -1   64.96   14.29
 -18   8   0   96.14   16.89
 -18   8   1 1309.59   54.42
 -18   8   2  367.96   26.78
 -18   8   3  259.84   19.92
 -18   8   4   22.38   12.99
 -18   8   5  432.42   29.02
 -18   8   6  461.94   26.56
 -18   8   7  209.68   23.31
 -18   8   8   71.60   19.99
 -18   8   9  313.47   26.63
 -18   9  -6 1135.00   47.06
 -18   9  -4  870.17   42.80
 -18   9  -2  982.99   42.15
 -18   9   0  926.55   45.76
 -18   9   2 2083.48   83.37
 -18   9   4  528.85   30.89
 -18   9   6 1072.56   49.30
 -18   9   8  190.69   19.27
 -18  10  -7  776.20   43.38
 -18  10  -6  196.68   24.11
 -18  10  -5  127.32   15.16
 -18  10  -4  244.47   19.34
 -18  10  -3  640.51   35.37
 -18  10  -2  107.54   17.83
 -18  10  -1  156.05   18.77
 -18  10   0  137.21   15.73
 -18  10   1 1282.53   53.84
 -18  10   2  458.47   29.88
 -18  10   3  237.83   20.72
 -18  10   4   47.64   14.44
 -18  10   5  578.14   29.74
 -18  10   6  585.94   36.45
 -18  10   7  201.95   19.85
 -18  10   8   49.95   17.47
 -18  10   9  201.23   23.60
 -18  11  -7  217.54   21.36
 -18  11  -6  101.48   14.65
 -18  11  -5   25.26   17.25
 -18  11  -4   26.06   18.12
 -18  11  -3  341.62   24.83
 -18  11  -2  194.45   21.73
 -18  11  -1   39.84   12.20
 -18  11   0   49.95   15.16
 -18  11   1  247.86   22.01
 -18  11   2  323.07   27.07
 -18  11   3   90.44   13.79
 -18  11   4  159.44   21.00
 -18  11   5  209.68   21.00
 -18  11   6   24.47   12.99
 -18  11   7  161.46   21.15
 -18  11   8   73.48   16.60
 -18  11   9  150.71   23.75
 -18  12  -6   47.64   17.47
 -18  12  -3  141.04   20.43
 -18  12  -2  215.16   21.29
 -18  12  -1   49.95   18.62
 -18  12   0  166.30   18.69
 -18  12   1   73.48   17.47
 -18  12   2   24.47   11.40
 -18  12   3  -18.04   15.09
 -18  12   4   49.95   17.47
 -18  12   5   42.58   17.90
 -18  12   6   90.44   20.93
 -18  12   7   56.15   18.12
 -18  12   8   18.04   12.34
 -18  12   9   61.57   17.25
 -18  13  -7   11.48   11.48
 -18  13  -6  275.65   27.64
 -18  13  -5  131.58   17.25
 -18  13  -4  505.68   30.17
 -18  13  -3  214.37   22.01
 -18  13  -2  168.39   18.12
 -18  13   0  193.65   24.68
 -18  13   1   74.85   18.62
 -18  13   2  244.47   22.66
 -18  13   3   23.10   17.32
 -18  13   4  356.70   24.32
 -18  13   5   23.10   16.53
 -18  13   6  148.11   22.23
 -18  13   7  148.11   22.23
 -18  13   8  155.40   18.77
 -18  13   9  152.08   17.90
 -18  14  -6  147.46   20.21
 -18  14  -5 1081.37   49.44
 -18  14  -4  299.32   24.18
 -18  14  -3  134.11   23.02
 -18  14  -2   82.43   15.16
 -18  14  -1 1232.94   58.46
 -18  14   0  137.21   21.36
 -18  14   1  158.07   22.30
 -18  14   2  333.75   24.54
 -18  14   3  542.56   37.53
 -18  14   4   98.31   19.70
 -18  14   5  382.54   26.27
 -18  14   6  349.63   30.17
 -18  14   7  317.29   25.84
 -18  14   8   81.49   17.47
 -18  15  -6   86.40   21.00
 -18  15  -5  521.48   34.36
 -18  15  -4  284.67   23.60
 -18  15  -3  449.31   28.44
 -18  15  -2  247.86   20.28
 -18  15  -1  229.60   24.40
 -18  15   1  423.54   28.73
 -18  15   2  107.54   15.01
 -18  15   3  451.62   31.97
 -18  15   4  423.54   30.96
 -18  15   5  290.15   21.94
 -18  15   6   -5.12   18.04
 -18  15   7  291.96   25.70
 -18  15   8  259.84   24.25
 -18  16  -6  195.17   24.04
 -18  16  -5   54.21   20.14
 -18  16  -4  346.60   30.03
 -18  16  -3    0.00    7.22
 -18  16  -2  297.52   23.17
 -18  16  -1  108.12   17.32
 -18  16   0  436.89   28.08
 -18  16   1   79.54   12.92
 -18  16   2  390.99   30.82
 -18  16   3   44.75   14.36
 -18  16   4  189.18   23.67
 -18  16   5  182.61   23.96
 -18  16   6   44.75   14.36
 -18  16   7   -7.22   18.77
 -18  16   8  232.85   21.29
 -18  17  -6   38.83   13.06
 -18  17  -5  225.56   24.18
 -18  17  -4  137.86   19.56
 -18  17  -3    3.61   12.27
 -18  17  -2  114.91   34.57
 -18  17  -1  227.94   24.32
 -18  17   0  203.54   21.44
 -18  17   1  -31.83   18.77
 -18  17   2    4.26   17.90
 -18  17   3  208.16   24.83
 -18  17   4   74.85   17.18
 -18  17   5   23.89   13.64
 -18  17   6  121.91   20.79
 -18  17   7   90.44   20.43
 -17   0  -6   11.48   15.09
 -17   0  -5  116.64   15.66
 -17   0  -4   77.16   15.09
 -17   0  -3   49.15   11.69
 -17   0  -2  -23.10   15.23
 -17   0  -1   73.48   14.29
 -17   0   0   85.39   15.37
 -17   0   1   63.66   15.88
 -17   0   2  -30.89   14.36
 -17   0   3   74.34   15.73
 -17   0   4   54.21   19.42
 -17   0   5  130.35   22.09
 -17   0   6    9.38    9.38
 -17   0   7   82.43    9.24
 -17   0   8  -12.99    7.94
 -17   1  -6  207.37   20.86
 -17   1  -5  156.77   19.49
 -17   1  -4  168.39   20.93
 -17   1  -3  154.03   20.64
 -17   1  -2  182.61   16.67
 -17   1  -1  194.45   21.00
 -17   1   1   75.79   19.63
 -17   1   2    7.94   10.90
 -17   1   3  193.65   20.93
 -17   1   4  106.97   13.86
 -17   1   5  195.17   18.04
 -17   1   6  100.98   15.66
 -17   1   7   30.31   10.97
 -17   1   8  219.93   16.75
 -17   2  -7   57.81   10.18
 -17   2  -6   94.55   18.26
 -17   2  -5  444.76   27.21
 -17   2  -4  152.08   18.55
 -17   2  -3  274.78   20.50
 -17   2  -2   39.84   15.95
 -17   2  -1  640.51   29.88
 -17   2   0   67.99   12.85
 -17   2   1  199.72   18.98
 -17   2   2  458.47   29.88
 -17   2   3  547.54   31.47
 -17   2   4   31.83   16.67
 -17   2   5  162.18   21.22
 -17   2   6  171.21   23.17
 -17   2   7  199.72   22.01
 -17   2   8   38.18    9.96
 -17   2   9  197.41   13.57
 -17   3  -7   58.61   16.02
 -17   3  -6  400.59   24.76
 -17   3  -5   22.38   15.73
 -17   3  -4 1104.46   46.41
 -17   3  -3   44.75   15.09
 -17   3  -2  508.06   29.09
 -17   3  -1  177.56   20.79
 -17   3   0  900.56   40.35
 -17   3   1   91.45   17.97
 -17   3   2  265.04   21.87
 -17   3   3   51.10   17.25
 -17   3   4  867.00   42.73
 -17   3   5   28.00   12.20
 -17   3   6  341.62   27.79
 -17   3   7  118.37   23.96
 -17   3   8  707.41   45.76
 -17   3   9   -7.22   10.83
 -17   4  -7  124.94   14.44
 -17   4  -6  265.90   21.00
 -17   4  -5  352.66   21.22
 -17   4  -4  265.90   23.67
 -17   4  -2  255.51   19.78
 -17   4  -1  343.64   21.94
 -17   4   0  244.47   20.14
 -17   4   1  241.15   19.99
 -17   4   2   41.94   11.48
 -17   4   3  139.74   17.76
 -17   4   4  395.25   29.88
 -17   4   5  470.02   34.93
 -17   4   6   93.04   18.12
 -17   4   7  390.99   32.91
 -17   4   8  134.68   18.12
 -17   4   9  118.37   12.27
 -17   5  -7   59.84   15.81
 -17   5  -6  119.53   18.77
 -17   5  -5  193.65   20.21
 -17   5  -4   65.83   11.76
 -17   5  -3   40.56   12.99
 -17   5  -2  229.60   22.01
 -17   5  -1  265.04   23.60
 -17   5   0  120.75   14.15
 -17   5   1  117.79   14.00
 -17   5   2  -12.20   15.73
 -17   5   3  342.63   22.88
 -17   5   4  105.88   16.60
 -17   5   5    7.94   11.55
 -17   5   6  145.51   20.72
 -17   5   7   72.11   19.63
 -17   5   8   59.84   18.69
 -17   5   9   56.15   15.73
 -17   6  -7  225.56   20.21
 -17   6  -6    8.73   11.62
 -17   6  -5   89.43   16.75
 -17   6  -4   46.19   15.73
 -17   6  -3  426.86   29.95
 -17   6  -2   38.83   12.41
 -17   6  -1   72.11   15.09
 -17   6   0   66.26   15.30
 -17   6   1 1028.97   48.29
 -17   6   2    2.89   10.10
 -17   6   3   -4.26   14.36
 -17   6   4   16.67   15.16
 -17   6   5  119.53   18.19
 -17   6   6   59.84   15.81
 -17   6   7  208.88   21.00
 -17   6   8   61.93   12.27
 -17   6   9   58.61   16.02
 -17   7  -7    5.70   10.83
 -17   7  -6  545.09   32.62
 -17   7  -5    0.00    7.22
 -17   7  -4  357.71   26.42
 -17   7  -3   41.94   11.48
 -17   7  -2  491.24   29.74
 -17   7  -1   15.81   11.55
 -17   7   0  332.74   26.49
 -17   7   1  289.22   21.00
 -17   7   2 1060.22   45.47
 -17   7   3   16.67   10.75
 -17   7   4  821.74   43.16
 -17   7   5   -5.70   16.60
 -17   7   6  727.55   37.68
 -17   7   7   20.86   14.51
 -17   7   8   98.81   18.69
 -17   7   9   12.20   15.23
 -17   7  10  455.01   30.96
 -17   8  -7 1111.61   51.97
 -17   8  -6  302.14   22.45
 -17   8  -5  410.33   27.21
 -17   8  -4  290.15   23.82
 -17   8  -3 1154.99   45.62
 -17   8  -2  230.39   22.01
 -17   8  -1  129.78   14.72
 -17   8   0  128.55   15.23
 -17   8   1  918.39   45.62
 -17   8   2  491.24   29.74
 -17   8   3 1248.10   49.37
 -17   8   4  203.54   17.61
 -17   8   5  979.60   40.35
 -17   8   6  213.57   20.43
 -17   8   7  209.68   17.11
 -17   8   8   73.48   13.79
 -17   8   9  299.32   26.99
 -17   8  10  319.17   27.86
 -17   9  -7 1171.52   57.02
 -17   9  -6  227.94   21.87
 -17   9  -5  396.33   25.70
 -17   9  -4  323.07   24.18
 -17   9  -3 1434.97   63.08
 -17   9  -2  227.94   17.83
 -17   9  -1   84.45   15.30
 -17   9   0  114.91   19.56
 -17   9   1 1044.56   50.38
 -17   9   2  550.07   31.47
 -17   9   3 1206.67   52.26
 -17   9   4  195.17   24.04
 -17   9   5 1129.58   52.40
 -17   9   6  141.04   15.95
 -17   9   7  262.44   25.26
 -17   9   8   57.02   15.01
 -17   9   9  360.74   30.60
 -17   9  10  237.83   23.17
 -17  10  -7   25.26   11.62
 -17  10  -6  569.12   33.35
 -17  10  -5   22.38   11.40
 -17  10  -3   56.15   10.90
 -17  10  -2  490.09   30.89
 -17  10  -1   46.19   12.41
 -17  10   0  263.30   18.33
 -17  10   1  223.10   17.68
 -17  10   2 1011.86   46.12
 -17  10   3    7.94   10.90
 -17  10   4  749.49   42.66
 -17  10   5    9.38   12.99
 -17  10   6  721.78   38.98
 -17  10   7   -2.89   11.48
 -17  10   8   61.93   13.14
 -17  10   9   34.65   16.46
 -17  10  10  365.87   27.72
 -17  11  -7  208.16   22.45
 -17  11  -6   37.53   12.85
 -17  11  -5   80.98   17.90
 -17  11  -4   54.21   15.01
 -17  11  -3  407.08   24.90
 -17  11  -2  -25.26    9.96
 -17  11  -1   90.94   17.39
 -17  11   0   57.02   15.81
 -17  11   1  981.33   45.47
 -17  11   2   -8.73   10.83
 -17  11   3  -12.99   15.09
 -17  11   4   -2.89   14.36
 -17  11   5   81.49   16.46
 -17  11   6   20.86   12.27
 -17  11   7  203.54   21.44
 -17  11   8   60.70   17.18
 -17  11   9   28.00   16.53
 -17  12  -7    2.89   11.48
 -17  12  -6   55.36   20.79
 -17  12  -5  232.05   20.50
 -17  12  -4   54.21   12.27
 -17  12  -3    9.38   10.03
 -17  12  -2  310.58   21.80
 -17  12  -1  286.47   22.74
 -17  12   0  166.30   16.60
 -17  12   1   48.43   15.73
 -17  12   2    2.89   15.81
 -17  12   3  347.61   26.06
 -17  12   4  141.04   18.48
 -17  12   5   28.87   16.46
 -17  12   6  165.58   20.72
 -17  12   7  169.11   19.56
 -17  12   8   84.45   19.27
 -17  12   9   33.06   15.73
 -17  13  -7   96.72   19.56
 -17  13  -6  201.95   25.19
 -17  13  -5  319.17   22.09
 -17  13  -4  185.50   21.94
 -17  13  -3  550.07   29.02
 -17  13  -2  212.06   21.15
 -17  13  -1  291.02   22.01
 -17  13   0  211.26   21.08
 -17  13   1  275.65   24.11
 -17  13   2   51.10   17.25
 -17  13   3  141.04   17.25
 -17  13   4  357.71   25.41
 -17  13   5  525.17   28.29
 -17  13   6   80.98   18.84
 -17  13   7  387.81   26.42
 -17  13   8  190.69   18.55
 -17  13   9   98.31   15.95
 -17  14  -7   58.61   18.91
 -17  14  -6  352.66   26.20
 -17  14  -5   12.20   16.53
 -17  14  -4 1039.36   50.24
 -17  14  -3   43.31   12.41
 -17  14  -2  565.30   34.50
 -17  14  -1  226.35   19.42
 -17  14   0  789.70   39.26
 -17  14   1   38.83   13.71
 -17  14   2  325.95   27.14
 -17  14   3   98.31   14.94
 -17  14   4  837.19   42.01
 -17  14   5   20.86   14.51
 -17  14   6  340.68   27.79
 -17  14   7  124.29   15.01
 -17  14   8  651.40   42.51
 -17  14   9   10.03   10.75
 -17  15  -7   52.62   17.18
 -17  15  -6   78.60   15.73
 -17  15  -5  480.63   29.45
 -17  15  -4  138.44   18.33
 -17  15  -3  325.95   23.31
 -17  15  -2   44.75   16.53
 -17  15  -1  488.86   30.89
 -17  15   0   41.94   12.85
 -17  15   1  159.44   20.35
 -17  15   2  509.29   30.31
 -17  15   3  608.24   35.80
 -17  15   4   51.82   15.09
 -17  15   5  222.31   20.07
 -17  15   6  170.48   24.54
 -17  15   7  258.97   21.58
 -17  15   8   14.36   17.90
 -17  15   9  171.21   18.26
 -17  16  -6  180.44   21.65
 -17  16  -5  178.28   17.25
 -17  16  -4  217.54   19.78
 -17  16  -3  149.41   22.30
 -17  16  -2  192.21   20.14
 -17  16  -1  169.11   22.38
 -17  16   0  148.11   20.93
 -17  16   1  221.51   25.62
 -17  16   2   17.32   12.99
 -17  16   3  189.18   19.92
 -17  16   4   89.43   20.35
 -17  16   5  176.11   22.09
 -17  16   6   74.85   19.49
 -17  16   7   69.36   18.77
 -17  16   8  209.68   23.31
 -16   0  -7    2.17    9.46
 -16   0  -6  176.11   19.99
 -16   0  -5  176.11   17.83
 -16   0  -4  114.91   13.86
 -16   0  -3   67.99   12.41
 -16   0  -2  151.43   19.20
 -16   0  -1  162.18   16.46
 -16   0   0   -2.17   10.90
 -16   0   1  232.05   20.50
 -16   0   2  144.21   21.94
 -16   0   3   87.91   12.13
 -16   0   4   69.36   17.47
 -16   0   5  214.37   22.01
 -16   0   6  178.28   12.20
 -16   0   7   -6.50    9.46
 -16   0   8    3.61    8.73
 -16   0   9  121.91   12.49
 -16   1  -7  202.75   18.33
 -16   1  -6  126.09   14.51
 -16   1  -5  150.71   17.18
 -16   1  -4  287.41   23.67
 -16   1  -3  138.44   18.33
 -16   1  -2   88.92   15.73
 -16   1  -1  176.11   21.36
 -16   1   0  613.58   35.94
 -16   1   1  139.74   17.76
 -16   1   2  144.21   20.64
 -16   1   3   76.72   16.46
 -16   1   4  291.02   20.14
 -16   1   5   46.19   14.58
 -16   1   6   -5.12   15.16
 -16   1   7   45.47   11.62
 -16   1   8  287.41   16.38
 -16   1   9   -2.17    8.73
 -16   2  -7  383.55   25.26
 -16   2  -5  117.79   15.16
 -16   2  -4  467.71   25.55
 -16   2  -3  419.06   23.10
 -16   2  -2  431.26   27.93
 -16   2  -1  420.22   26.42
 -16   2   0  585.94   29.88
 -16   2   1  340.68   23.82
 -16   2   2  179.72   16.60
 -16   2   3  426.86   25.55
 -16   2   4  139.74   17.76
 -16   2   5  105.88   20.43
 -16   2   6  134.11   18.69
 -16   2   7  433.50   28.00
 -16   2   8  204.26   13.86
 -16   2   9  232.05   15.52
 -16   3  -7  105.31   14.87
 -16   3  -6  174.74   18.48
 -16   3  -5  840.29   43.60
 -16   3  -4   28.87   11.55
 -16   3  -3  626.94   33.63
 -16   3  -1 1135.00   48.86
 -16   3   0   46.19   13.14
 -16   3   1   90.94   14.36
 -16   3   2    1.44   15.95
 -16   3   3  703.16   37.03
 -16   3   4   54.21   10.68
 -16   3   5  175.39   15.66
 -16   3   6  302.14   24.25
 -16   3   7  629.68   35.08
 -16   3   8   41.94   16.67
 -16   3   9   66.26   12.27
 -16   3  10  -19.42   11.62
 -16   4  -7  100.40   16.17
 -16   4  -6  307.77   23.60
 -16   4  -5  484.17   27.21
 -16   4  -4   18.69   14.44
 -16   4  -3  256.38   21.51
 -16   4  -2  625.64   32.26
 -16   4  -1  209.68   21.80
 -16   4   0  318.23   22.01
 -16   4   1   72.11   13.71
 -16   4   2  180.44   21.65
 -16   4   3  164.20   18.62
 -16   4   4  419.06   22.01
 -16   4   5    9.38   10.83
 -16   4   6   46.92   16.53
 -16   4   7  193.65   17.18
 -16   4   8  311.52   24.68
 -16   4   9   16.67   14.51
 -16   4  10   34.65    9.46
 -16   5  -7   41.21   11.76
 -16   5  -6  435.74   26.92
 -16   5  -5   25.26   15.09
 -16   5  -4   -8.73   12.99
 -16   5  -3   33.06   15.73
 -16   5  -2  473.56   25.70
 -16   5  -1   44.03   15.30
 -16   5   0  109.78   15.73
 -16   5   1   52.62   15.23
 -16   5   2  404.92   25.98
 -16   5   3   19.42   15.16
 -16   5   4  103.14   17.47
 -16   5   5   58.61   16.46
 -16   5   6  252.12   22.16
 -16   5   7  177.56   20.79
 -16   5   8   30.89   15.23
 -16   5   9  -10.03   12.27
 -16   5  10   73.48   12.41
 -16   6  -7  282.86   23.53
 -16   6  -6   92.53   14.44
 -16   6  -5   49.95   11.40
 -16   6  -4   30.89   13.71
 -16   6  -3  435.74   25.77
 -16   6  -2  162.83   17.18
 -16   6  -1    0.00    7.22
 -16   6   0  537.58   29.88
 -16   6   1  431.26   27.93
 -16   6   2  221.51   18.41
 -16   6   3   87.41   16.60
 -16   6   4   28.00   15.95
 -16   6   5  371.07   23.82
 -16   6   6   66.26   13.57
 -16   6   7  243.67   23.46
 -16   6   8  -28.87   14.44
 -16   6   9   83.94   14.29
 -16   6  10   46.92   16.53
 -16   7  -7  886.13   46.41
 -16   7  -6  260.71   22.59
 -16   7  -5   65.83   12.20
 -16   7  -4  230.39   16.31
 -16   7  -3  502.07   27.72
 -16   7  -2  574.32   32.19
 -16   7  -1   56.15   11.69
 -16   7   0   51.82   11.62
 -16   7   1  848.16   43.81
 -16   7   2  192.93   20.93
 -16   7   3  609.61   29.16
 -16   7   4  447.07   29.52
 -16   7   5  774.68   37.39
 -16   7   6  121.33   17.76
 -16   7   7  144.21   16.75
 -16   7   8   25.26   11.62
 -16   7   9  239.49   22.45
 -16   7  10   87.91   17.11
 -16   8  -6 1274.80   53.70
 -16   8  -4 1231.06   50.89
 -16   8  -2  680.49   35.08
 -16   8   0  410.33   25.05
 -16   8   2 1716.24   66.76
 -16   8   4  349.63   21.08
 -16   8   6 1624.00   64.96
 -16   8   8   60.70   16.75
 -16   8  10  977.94   57.16
 -16   9  -7 1044.56   43.38
 -16   9  -6  184.78   16.10
 -16   9  -5   35.22   13.71
 -16   9  -4  206.57   19.27
 -16   9  -3  543.79   31.33
 -16   9  -2  435.74   31.40
 -16   9  -1   44.75   14.36
 -16   9   0   56.15   15.73
 -16   9   1  981.33   45.47
 -16   9   2  163.55   19.27
 -16   9   3  632.35   33.78
 -16   9   4  466.56   30.17
 -16   9   5  768.69   40.20
 -16   9   6  168.39   16.75
 -16   9   7  150.06   19.78
 -16   9   8   26.63   15.23
 -16   9   9  211.26   20.28
 -16   9  10  115.48   17.32
 -16  10  -7  257.24   19.85
 -16  10  -6  136.56   17.61
 -16  10  -5   23.10   15.73
 -16  10  -4  -11.48   14.36
 -16  10  -3  528.85   30.89
 -16  10  -2  109.20   15.16
 -16  10  -1   56.15   15.30
 -16  10   0  587.24   27.36
 -16  10   1  468.87   25.62
 -16  10   2  240.28   19.13
 -16  10   3   63.66   12.85
 -16  10   4   21.58   15.95
 -16  10   5  282.86   23.53
 -16  10   6   74.34   18.04
 -16  10   7  223.10   19.27
 -16  10   8   -7.94   10.18
 -16  10   9  100.98   16.75
 -16  10  10   75.79   18.26
 -16  11  -7   73.48   16.60
 -16  11  -6  397.41   26.78
 -16  11  -5   59.04   12.41
 -16  11  -4  -10.75   10.03
 -16  11  -3   -0.72    9.53
 -16  11  -2  455.01   26.34
 -16  11  -1   54.21   10.68
 -16  11   0   78.60   12.41
 -16  11   1   45.47   15.95
 -16  11   2  463.09   27.72
 -16  11   3   25.26   15.95
 -16  11   4   95.13   17.83
 -16  11   5   67.13   16.75
 -16  11   6  172.58   16.96
 -16  11   7  141.04   20.43
 -16  11   8   67.99   16.82
 -16  11   9   23.89   16.02
 -16  11  10  146.81   20.21
 -16  12  -7   78.10   13.79
 -16  12  -6  355.69   21.29
 -16  12  -5  434.65   29.16
 -16  12  -4   61.57   14.36
 -16  12  -3  172.58   19.78
 -16  12  -2  580.74   29.81
 -16  12  -1  185.50   16.10
 -16  12   0  281.93   19.85
 -16  12   1   51.10   10.75
 -16  12   2   77.16   17.47
 -16  12   3  128.55   15.23
 -16  12   4  410.33   26.13
 -16  12   5   29.45   10.75
 -16  12   6   97.22   18.04
 -16  12   7  188.46   17.68
 -16  12   8  273.91   21.36
 -16  12   9   26.06   14.51
 -16  12  10   56.15   11.69
 -16  13  -7   55.00   16.75
 -16  13  -6  221.51   23.96
 -16  13  -5  884.47   41.57
 -16  13  -4   -0.72   15.30
 -16  13  -3  555.12   31.69
 -16  13  -2  451.62   28.51
 -16  13  -1 1100.86   49.95
 -16  13   0   76.72   16.46
 -16  13   1   85.89   17.39
 -16  13   2  -15.16   10.03
 -16  13   3  663.82   36.02
 -16  13   4   93.04   16.60
 -16  13   5  199.72   21.29
 -16  13   6  272.11   21.29
 -16  13   7  477.09   29.38
 -16  13   8   52.62   17.90
 -16  13   9  156.77   16.82
 -16  13  10  -11.48   14.36
 -16  14  -7  327.90   26.27
 -16  14  -6  260.71   24.32
 -16  14  -5   98.81   18.69
 -16  14  -4  408.17   29.30
 -16  14  -3  494.85   32.26
 -16  14  -2  528.85   27.21
 -16  14  -1  517.80   29.38
 -16  14   0  494.85   32.26
 -16  14   1  273.91   23.10
 -16  14   2  206.57   20.86
 -16  14   3  353.67   26.27
 -16  14   4   98.81   19.20
 -16  14   5   79.54   18.19
 -16  14   6  142.26   16.67
 -16  14   7  296.58   24.04
 -16  14   8  265.04   27.14
 -16  14   9  274.78   25.84
 -16  15  -7   87.91   19.63
 -16  15  -6  122.49   19.05
 -16  15  -5   45.47   16.67
 -16  15  -4  390.99   28.65
 -16  15  -3  167.67   20.86
 -16  15  -1  160.81   20.43
 -16  15   0  543.79   35.08
 -16  15   1  166.30   18.04
 -16  15   2  221.51   17.61
 -16  15   3   72.97   14.22
 -16  15   4  347.61   24.04
 -16  15   5   39.84   17.32
 -16  15   6   28.87   13.57
 -16  15   7   39.84   17.97
 -16  15   8  253.78   23.96
 -16  15   9   28.00   17.32
 -15   0  -7   82.43   15.16
 -15   0  -6  139.09   17.76
 -15   0  -5  163.55   17.18
 -15   0  -4    3.61   10.18
 -15   0  -3  113.17   14.87
 -15   0  -2   72.97   16.53
 -15   0  -1  279.26   21.58
 -15   0   0  271.24   18.55
 -15   0   1  286.47   19.13
 -15   0   2   40.56   16.75
 -15   0   3   92.53   12.92
 -15   0   4   41.21   15.88
 -15   0   5   53.41   15.73
 -15   0   6  129.78    7.36
 -15   0   7   62.79   10.68
 -15   0   8  108.12   10.03
 -15   0   9   64.09    9.89
 -15   1  -7   20.86    9.31
 -15   1  -6  307.77   22.59
 -15   1  -5  271.24   21.22
 -15   1  -4   67.99   16.82
 -15   1  -3   30.31    5.92
 -15   1  -2  197.41    9.82
 -15   1  -1  705.97   34.28
 -15   1   0  383.55   24.18
 -15   1   1  336.71   25.62
 -15   1   2  176.11   17.83
 -15   1   3  545.09   27.57
 -15   1   4  167.67   16.02
 -15   1   5   15.16    5.05
 -15   1   6  125.52    9.60
 -15   1   7  252.12   14.51
 -15   1   8   54.21    9.53
 -15   1   9   60.70   10.90
 -15   1  10  248.72   16.96
 -15   2  -7  232.85   20.50
 -15   2  -6  107.54   16.75
 -15   2  -5  426.86   23.31
 -15   2  -4  398.42   15.01
 -15   2  -3  157.42   10.75
 -15   2  -2  264.17   10.47
 -15   2  -1  367.96   12.34
 -15   2   0  946.25   26.42
 -15   2   1   78.60   15.73
 -15   2   2  213.57   18.04
 -15   2   3  906.99   27.50
 -15   2   4  124.29    7.22
 -15   2   5    6.50    5.05
 -15   2   6  227.14   10.54
 -15   2   7  555.12   34.21
 -15   2   8  377.27   19.85
 -15   2   9    5.12   10.18
 -15   2  10   22.38   10.18
 -15   3  -7   57.81   14.29
 -15   3  -6  977.94   43.67
 -15   3  -5   31.83   10.03
 -15   3  -4  217.54   10.32
 -15   3  -3  124.29    8.37
 -15   3  -2  954.55   28.22
 -15   3  -1  248.72   10.18
 -15   3   0  333.75   23.53
 -15   3   1    2.17   14.51
 -15   3   2  433.50   25.77
 -15   3   3   19.42   14.44
 -15   3   4  679.12   39.19
 -15   3   5   61.93   14.36
 -15   3   6  366.95   22.66
 -15   3   7   48.43   14.58
 -15   3   8  666.56   33.27
 -15   3   9   63.66    8.59
 -15   3  10  121.33   12.99
 -15   4  -7  132.23   17.90
 -15   4  -6  392.07   25.55
 -15   4  -5  465.40   24.32
 -15   4  -4  110.36   15.23
 -15   4  -3  204.26   16.10
 -15   4  -2  215.96   18.98
 -15   4  -1  444.76   26.06
 -15   4   0  143.56   19.34
 -15   4   1  131.58   12.92
 -15   4   2  379.37   19.85
 -15   4   3  223.10   19.27
 -15   4   4    2.89   13.64
 -15   4   5   91.45   12.34
 -15   4   6   -1.44   13.06
 -15   4   7  412.50   24.04
 -15   4   8   48.43   11.62
 -15   4   9   13.71   13.71
 -15   4  10   23.89   10.75
 -15   4  11  252.98   16.24
 -15   5  -8   97.22   11.62
 -15   5  -7   30.31   14.51
 -15   5  -6  221.51   18.41
 -15   5  -5  260.71   19.92
 -15   5  -4   68.50   12.41
 -15   5  -3   23.10   10.10
 -15   5  -2   64.96   13.86
 -15   5  -1  132.23   12.99
 -15   5   0   56.15   14.51
 -15   5   2  203.54   13.79
 -15   5   3  104.80   13.71
 -15   5   4  105.88   17.11
 -15   5   5   20.14   11.55
 -15   5   6  253.78   20.57
 -15   5   7   95.13   13.64
 -15   5   8   -4.26   12.20
 -15   5   9   34.00   14.44
 -15   5  10   49.15   11.69
 -15   5  11  142.91   13.50
 -15   6  -8  152.73   13.28
 -15   6  -7    9.38   12.99
 -15   6  -6   82.43   13.64
 -15   6  -5   83.94   10.83
 -15   6  -4   54.21   10.25
 -15   6  -3  150.71   13.86
 -15   6  -2  208.16   18.62
 -15   6  -1   46.92   11.40
 -15   6   0  201.23   20.57
 -15   6   1   30.89    9.24
 -15   6   2  328.84   22.45
 -15   6   3   22.38    8.66
 -15   6   4  115.48   16.17
 -15   6   5   74.34   12.05
 -15   6   6  284.67   25.41
 -15   6   7   31.83   15.16
 -15   6   8   20.86   13.71
 -15   6   9    6.50   12.99
 -15   6  10  146.81   17.61
 -15   6  11   24.47   10.10
 -15   7  -8    1.44    8.01
 -15   7  -7  487.71   27.28
 -15   7  -6  103.14   14.22
 -15   7  -5  104.80   11.55
 -15   7  -4  214.37   15.73
 -15   7  -3  511.74   27.93
 -15   7  -2   96.72   12.13
 -15   7  -1  148.11   13.06
 -15   7   0   47.64   13.71
 -15   7   1  650.03   31.54
 -15   7   2  426.86   24.40
 -15   7   3  186.29   17.61
 -15   7   4   62.79   12.34
 -15   7   5  830.98   40.28
 -15   7   6  330.79   26.42
 -15   7   7  291.96   22.95
 -15   7   8   30.31   14.51
 -15   7   9   75.79   13.06
 -15   7  10   86.40   15.95
 -15   7  11  110.36   12.99
 -15   8  -8  -15.81    7.94
 -15   8  -7  602.97   32.99
 -15   8  -6  127.32   15.73
 -15   8  -5  129.13   14.65
 -15   8  -4  206.57   16.24
 -15   8  -3  543.79   27.57
 -15   8  -2   82.93   16.67
 -15   8  -1  124.94   13.79
 -15   8   0   30.89   15.23
 -15   8   1  755.34   35.44
 -15   8   2  316.28   22.95
 -15   8   3  171.21   18.26
 -15   8   4   35.22   10.83
 -15   8   5  824.85   38.54
 -15   8   6  341.62   21.87
 -15   8   7  291.02   25.70
 -15   8   8   46.19   13.86
 -15   8   9  141.61   17.25
 -15   8  10   70.73   13.14
 -15   8  11  132.23   16.67
 -15   9  -8  191.42   19.34
 -15   9  -7   31.83   12.41
 -15   9  -6  112.60   15.37
 -15   9  -5   30.31   12.99
 -15   9  -4   41.21   10.03
 -15   9  -3  112.02   14.22
 -15   9  -2  107.54   15.59
 -15   9  -1   50.67    9.96
 -15   9   0  171.21   15.45
 -15   9   1    8.73   10.83
 -15   9   2  397.41   25.70
 -15   9   3    1.44   10.18
 -15   9   4  110.94   12.99
 -15   9   5  110.36   17.47
 -15   9   6  276.59   16.96
 -15   9   7   44.75   15.81
 -15   9   8   34.00   14.44
 -15   9   9   35.22   13.06
 -15   9  10  144.21   18.04
 -15   9  11  -11.48   11.48
 -15  10  -8   72.97   12.85
 -15  10  -7   12.99   13.71
 -15  10  -6  225.56   16.96
 -15  10  -5  257.24   22.38
 -15  10  -4   73.48   11.55
 -15  10  -3   40.56   15.09
 -15  10  -2  112.60   15.95
 -15  10  -1  164.20   17.18
 -15  10   0   83.94   10.83
 -15  10   1   29.45   14.29
 -15  10   2  237.83   21.51
 -15  10   3  138.44   17.11
 -15  10   4  110.94   16.38
 -15  10   5   54.21   15.01
 -15  10   6  304.95   20.64
 -15  10   7   88.92   11.62
 -15  10   8    2.89   10.10
 -15  10   9   11.48   12.20
 -15  10  10   82.93   15.66
 -15  10  11  103.14   16.38
 -15  11  -7   90.94   12.27
 -15  11  -6  431.26   26.78
 -15  11  -5  447.07   27.28
 -15  11  -4  155.40   16.10
 -15  11  -3  151.43   17.18
 -15  11  -2  225.56   16.96
 -15  11  -1  449.31   28.44
 -15  11   0  144.21   17.39
 -15  11   1  116.06   15.66
 -15  11   2  212.78   16.46
 -15  11   3  199.72   18.98
 -15  11   4   -7.22   10.10
 -15  11   5   89.43   14.22
 -15  11   6  -20.86   13.71
 -15  11   7  406.00   29.23
 -15  11   8   36.23   15.23
 -15  11   9   20.86   13.71
 -15  11  10   -2.89   15.09
 -15  11  11  246.20   21.94
 -15  12  -7   26.06   14.51
 -15  12  -6  902.15   41.94
 -15  12  -5   39.84   15.23
 -15  12  -4  227.94   17.03
 -15  12  -3  113.75   13.79
 -15  12  -2  982.99   43.81
 -15  12  -1  295.64   19.42
 -15  12   0  259.84   20.79
 -15  12   1    5.12   15.16
 -15  12   2  433.50   25.77
 -15  12   3   40.56   14.36
 -15  12   4  750.94   39.77
 -15  12   5   31.83   15.16
 -15  12   6  347.61   22.01
 -15  12   7   21.58   13.71
 -15  12   8  587.24   32.55
 -15  12   9   49.95   16.67
 -15  12  10  142.91   17.97
 -15  13  -7  206.57   16.24
 -15  13  -6   98.31    8.01
 -15  13  -5  406.00   24.90
 -15  13  -4  375.18   24.97
 -15  13  -3  124.94   15.01
 -15  13  -2  299.32   22.30
 -15  13  -1  460.78   27.72
 -15  13   0  844.98   39.05
 -15  13   1  121.33   12.99
 -15  13   2  186.29   18.33
 -15  13   3  827.88   40.20
 -15  13   4  137.21   12.56
 -15  13   5  -19.42   15.88
 -15  13   6  265.90   22.81
 -15  13   7  475.87   30.46
 -15  13   8  320.18   25.98
 -15  13   9    6.50   10.83
 -15  13  10  -16.67   13.86
 -15  14  -7   62.79   14.51
 -15  14  -6  275.65   20.50
 -15  14  -5  383.55   22.09
 -15  14  -4   87.91   16.60
 -15  14  -3    4.26   11.48
 -15  14  -2  127.90   18.84
 -15  14  -1  752.38   39.77
 -15  14   0  307.77   20.72
 -15  14   1  284.67   20.86
 -15  14   2  245.33   21.00
 -15  14   3  503.22   30.17
 -15  14   4  114.91   13.28
 -15  14   5    4.26   10.03
 -15  14   6  108.12   17.90
 -15  14   7  308.70   25.48
 -15  14   8   10.75   14.44
 -15  14   9   48.43   15.73
 -15  14  10  236.96   24.83
 -14   0  -7  222.31   16.82
 -14   0  -6   46.92   12.13
 -14   0  -5   23.89   12.34
 -14   0  -4   23.89   11.55
 -14   0  -3  287.41   12.78
 -14   0  -2   15.81   12.20
 -14   0  -1   49.95   14.44
 -14   0   0  253.78   17.97
 -14   0   1   78.10   11.40
 -14   0   2   87.41   18.12
 -14   0   3  285.54   19.99
 -14   0   4   91.45   14.36
 -14   0   5   12.99   11.62
 -14   0   6   56.15    5.63
 -14   0   7  269.44   10.61
 -14   0   8   20.14    6.50
 -14   0   9  110.94   12.41
 -14   0  10    0.72   10.18
 -14   1  -7   59.84   12.49
 -14   1  -6 1039.36   46.77
 -14   1  -5   11.48    7.29
 -14   1  -4   46.19    7.29
 -14   1  -3   12.20    5.85
 -14   1  -2  573.02   19.27
 -14   1  -1   64.09   15.09
 -14   1   1   49.95   12.13
 -14   1   2  560.24   30.53
 -14   1   3   34.65   13.57
 -14   1   4  256.38   18.91
 -14   1   5   23.89    5.77
 -14   1   6  281.06   12.63
 -14   1   7   14.36    5.70
 -14   1   8  404.92   14.07
 -14   1   9   72.11   10.97
 -14   1  10  174.74   13.50
 -14   2  -8   15.81   10.03
 -14   2  -7  385.72   24.25
 -14   2  -6  497.23   26.34
 -14   2  -5  721.78   31.76
 -14   2  -4    7.22    5.05
 -14   2  -3  205.06    9.24
 -14   2  -2  390.99   14.87
 -14   2  -1 1037.63   29.45
 -14   2   0  179.72   17.32
 -14   2   1  348.62   22.09
 -14   2   2  118.37   16.38
 -14   2   3  436.89   15.73
 -14   2   4  494.85   16.75
 -14   2   5  116.64    8.73
 -14   2   6  251.25   11.91
 -14   2   7  667.93   22.23
 -14   2   8  193.65    9.74
 -14   2   9   67.13   11.48
 -14   2  10  107.54   10.61
 -14   2  11  288.28   15.52
 -14   3  -8   -1.44   10.90
 -14   3  -7  505.68   26.56
 -14   3  -6  262.44   19.99
 -14   3  -5  962.85   41.72
 -14   3  -4   47.64    7.07
 -14   3  -3   96.14    7.36
 -14   3  -2  394.16   13.86
 -14   3  -1  726.11   21.73
 -14   3   0   51.10    3.46
 -14   3   1  122.49   19.05
 -14   3   2  241.15   19.20
 -14   3   3 1402.56   58.39
 -14   3   4  112.02   15.95
 -14   3   5   70.73   14.44
 -14   3   6   69.80    8.52
 -14   3   7  759.82   35.51
 -14   3   8   32.41   13.79
 -14   3   9   67.99   10.61
 -14   3  10   98.81   10.18
 -14   3  11  406.00   19.49
 -14   4  -8   79.54   12.92
 -14   4  -7  329.85   23.39
 -14   4  -6 1583.15   62.00
 -14   4  -5  137.21   15.09
 -14   4  -3  190.69   17.03
 -14   4  -2  296.58   18.48
 -14   4  -1  385.72   21.08
 -14   4   0  249.52   16.96
 -14   4   1  320.18   19.20
 -14   4   2  238.62   17.39
 -14   4   3   94.55   15.16
 -14   4   4  388.89   23.31
 -14   4   5   31.83   14.58
 -14   4   6  223.90   12.85
 -14   4   7  122.49   17.83
 -14   4   8  320.18   22.09
 -14   4   9  259.84   20.79
 -14   4  10  160.09   13.57
 -14   4  11   29.45   10.18
 -14   5  -7  376.26   25.05
 -14   5  -6  252.12   17.90
 -14   5  -5  169.11   16.10
 -14   5  -3  258.97   19.92
 -14   5  -2   95.13   15.23
 -14   5  -1   80.05   11.55
 -14   5   0  906.99   40.49
 -14   5   1  439.13   23.67
 -14   5   2  121.33   16.60
 -14   5   3  305.89   18.77
 -14   5   4  181.17   13.71
 -14   5   5  223.10   16.02
 -14   5   6  366.95   16.46
 -14   5   7   64.09   14.65
 -14   5   8   69.36   12.05
 -14   5   9  138.44   16.46
 -14   5  10   59.84    9.53
 -14   5  11   11.48   10.03
 -14   6  -8  173.30   16.96
 -14   6  -7   79.54   11.04
 -14   6  -6    6.50    7.94
 -14   6  -5  251.25   19.56
 -14   6  -4   56.15   10.90
 -14   6  -3  150.06   13.14
 -14   6  -2  364.86   21.58
 -14   6  -1  130.35   15.95
 -14   6   0  618.92   30.75
 -14   6   1  297.52   24.11
 -14   6   2   61.57   10.10
 -14   6   3   75.79   11.69
 -14   6   4   78.10   10.90
 -14   6   5  218.34   11.91
 -14   6   6  569.12   20.50
 -14   6   7   97.22   15.37
 -14   6   8   33.06   10.18
 -14   6   9  141.61   15.95
 -14   6  10   85.89   14.94
 -14   6  11    2.17    9.46
 -14   7  -8  198.92   16.67
 -14   7  -6   -1.44   10.90
 -14   7  -4  834.09   35.73
 -14   7  -2  353.67   21.22
 -14   7   0  625.64   30.89
 -14   7   2  166.30   15.95
 -14   7   4  272.98   21.29
 -14   7   6  629.68   21.58
 -14   7  10  195.17   18.04
 -14   8  -8  169.11   15.37
 -14   8  -7   67.99   12.41
 -14   8  -6   14.36   10.75
 -14   8  -5  243.67   18.48
 -14   8  -4   30.31   12.99
 -14   8  -3  138.44   15.16
 -14   8  -2  336.71   20.72
 -14   8  -1  152.73   16.60
 -14   8   0  592.43   32.70
 -14   8   1  344.65   21.94
 -14   8   2   26.63    9.46
 -14   8   3   55.00   14.36
 -14   8   4   94.05   17.18
 -14   8   5  207.37   11.62
 -14   8   6  601.67   22.38
 -14   8   7   78.10   15.23
 -14   8   8   39.84   14.58
 -14   8   9   97.22   15.88
 -14   8  10   79.54   15.81
 -14   8  11  -18.04   11.62
 -14   9  -8   58.61   15.23
 -14   9  -7  408.17   23.89
 -14   9  -6  289.22   21.94
 -14   9  -5  194.45   15.73
 -14   9  -4  552.59   29.09
 -14   9  -3  334.76   20.64
 -14   9  -2   44.03    9.24
 -14   9  -1   85.89   14.44
 -14   9   0  870.17   38.04
 -14   9   1  441.37   24.83
 -14   9   2  139.74   14.58
 -14   9   3  241.94   18.41
 -14   9   4  199.72   18.19
 -14   9   5  183.33   10.90
 -14   9   6  384.64   16.89
 -14   9   7   82.43   16.60
 -14   9   8   94.55   15.66
 -14   9   9  100.40   16.17
 -14   9  10   88.92   16.75
 -14   9  11   11.48   12.20
 -14  10  -8   49.95   12.13
 -14  10  -7  279.26   23.31
 -14  10  -6 1457.41   61.57
 -14  10  -5   72.11   11.40
 -14  10  -4  122.49   16.02
 -14  10  -3  215.16   18.12
 -14  10  -2  288.28   19.13
 -14  10  -1  402.75   24.83
 -14  10   0  312.53   19.92
 -14  10   2  196.68   15.81
 -14  10   3  141.61   13.43
 -14  10   4  342.63   23.89
 -14  10   5   26.06    5.77
 -14  10   6  223.90   13.64
 -14  10   7  199.72   18.98
 -14  10   8  389.90   23.31
 -14  10   9  208.88   19.42
 -14  10  10  100.40   17.25
 -14  10  11   15.81   11.55
 -14  11  -9  220.72   15.95
 -14  11  -8   25.26    7.80
 -14  11  -7  500.84   19.27
 -14  11  -6  198.92   17.39
 -14  11  -5  855.96   39.34
 -14  11  -4   36.88    8.81
 -14  11  -3  139.09   11.40
 -14  11  -2  359.73   21.44
 -14  11   0   14.36   11.62
 -14  11   1  110.94   14.15
 -14  11   2  198.20   20.43
 -14  11   3 1265.28   53.48
 -14  11   4   70.73    9.96
 -14  11   5  114.91   16.67
 -14  11   6   55.36    8.01
 -14  11   7  684.75   32.34
 -14  11   8   43.31   13.79
 -14  11   9   90.94   15.37
 -14  11  10   85.89   16.46
 -14  11  11  421.30   28.65
 -14  12  -8   21.58    6.50
 -14  12  -7  304.95   14.07
 -14  12  -6  403.83   15.09
 -14  12  -5  628.31   18.84
 -14  12  -3  228.80   18.69
 -14  12  -2  336.71   20.72
 -14  12  -1 1018.64   44.61
 -14  12   0  117.79   18.04
 -14  12   1  321.12   21.15
 -14  12   2  124.29   15.01
 -14  12   3  441.37   25.98
 -14  12   4  557.65   30.46
 -14  12   5  110.36   10.75
 -14  12   6  302.14   23.31
 -14  12   7  740.69   38.04
 -14  12   8  246.99   22.81
 -14  12   9   82.93   13.71
 -14  12  10  128.55   14.00
 -14  12  11  328.84   26.34
 -14  13  -8    1.44   10.18
 -14  13  -7   34.65    6.64
 -14  13  -6  900.56   27.43
 -14  13  -5   -5.70    4.40
 -14  13  -4   45.47    4.33
 -14  13  -3   21.58    9.96
 -14  13  -2  552.59   27.79
 -14  13  -1   98.31   12.27
 -14  13   0  203.54   17.61
 -14  13   1   19.42   13.71
 -14  13   2  537.58   31.18
 -14  13   3   28.00   13.64
 -14  13   4  251.25   21.29
 -14  13   5   26.63    8.59
 -14  13   6  281.93   22.52
 -14  13   7   75.79   12.13
 -14  13   8  352.66   23.24
 -14  13   9   40.56   15.73
 -14  13  10  258.11   25.91
 -13   0  -8   73.48   10.10
 -13   0  -7  168.39   15.37
 -13   0  -6   26.63    6.35
 -13   0  -5  256.38   16.31
 -13   0  -4   29.45    6.42
 -13   0  -3  240.28   19.13
 -13   0  -2  134.68   12.49
 -13   0  -1  294.70   18.48
 -13   0   0  298.38   21.36
 -13   0   1  294.70   21.22
 -13   0   2  175.39   17.11
 -13   0   3  270.31   18.55
 -13   0   4   12.99    8.73
 -13   0   5  296.58   21.29
 -13   0   6   23.89    6.57
 -13   0   7  201.95    9.96
 -13   0   8   80.98    8.73
 -13   0   9   79.54    7.22
 -13   0  10  113.75   10.32
 -13   0  11   97.22   11.62
 -13   1  -8   43.31   11.69
 -13   1  -7  196.68   16.60
 -13   1  -6  424.62   23.24
 -13   1  -5  164.20   12.41
 -13   1  -4    2.89    5.70
 -13   1  -3   13.71    5.77
 -13   1  -2  168.39   13.93
 -13   1  -1  721.78   36.09
 -13   1   0  159.44   14.22
 -13   1   1  138.44   15.16
 -13   1   2  148.76   16.38
 -13   1   3  377.27   21.94
 -13   1   4  347.61   19.05
 -13   1   5   55.00    6.35
 -13   1   6  284.67    9.96
 -13   1   7  690.38   22.59
 -13   1   8  121.91    8.88
 -13   1   9    9.38    6.42
 -13   1  10   58.61    7.80
 -13   1  11  115.48   12.70
 -13   2  -8  178.28   14.36
 -13   2  -7  252.98   17.11
 -13   2  -6  551.37   30.31
 -13   2  -5   90.44    7.15
 -13   2  -4  770.21   23.89
 -13   2  -3  373.16   13.50
 -13   2  -2  936.36   26.27
 -13   2  -1  211.26    8.59
 -13   2   0  684.75   30.96
 -13   2   1  344.65   19.92
 -13   2   2 1325.18   58.68
 -13   2   3  424.62   26.56
 -13   2   4   94.05    6.28
 -13   2   5  186.29    8.08
 -13   2   6  389.90   12.70
 -13   2   7  204.26   10.75
 -13   2   8  432.42   13.43
 -13   2   9   66.26   10.90
 -13   2  10   97.22   12.20
 -13   2  11   28.00    8.52
 -13   3  -8  439.13   23.67
 -13   3  -7  281.93   18.91
 -13   3  -6  409.25   24.97
 -13   3  -5  662.45   20.72
 -13   3  -4  729.00   21.80
 -13   3  -3  204.26    9.24
 -13   3  -2  526.39   16.02
 -13   3  -1  583.34   16.89
 -13   3   0 1366.61   33.78
 -13   3   1  116.06   14.51
 -13   3   2  595.11   27.50
 -13   3   3  838.78   23.31
 -13   3   4  740.69   18.98
 -13   3   5  141.61    6.42
 -13   3   6  234.51   13.14
 -13   3   7  242.81   20.07
 -13   3   8  913.48   38.98
 -13   3   9   10.03    8.66
 -13   3  10  235.30   14.00
 -13   3  11  225.56   16.96
 -13   4  -8  180.44   15.88
 -13   4  -7  103.65   13.14
 -13   4  -6  174.02   14.87
 -13   4  -5 1028.97   43.09
 -13   4  -4  192.21   17.90
 -13   4  -3  215.16   17.32
 -13   4  -2  562.77   24.25
 -13   4  -1 1850.06   69.36
 -13   4   0  374.17   21.80
 -13   4   1  505.68   30.17
 -13   4   2  232.85   14.72
 -13   4   3  994.83   30.53
 -13   4   4   92.53    9.31
 -13   4   5  174.74    9.96
 -13   4   6  252.98   11.98
 -13   4   7  726.11   24.61
 -13   4   9  309.64   20.79
 -13   4  10  213.57   14.15
 -13   4  11  227.94   16.24
 -13   4  12    9.38    8.73
 -13   5  -8  308.70   19.85
 -13   5  -7  379.37   21.94
 -13   5  -6  135.98   13.79
 -13   5  -5   61.57   14.36
 -13   5  -4  318.23   23.02
 -13   5  -3  360.74   21.44
 -13   5  -2   15.81   12.20
 -13   5  -1 1076.03   42.30
 -13   5   0 1030.70   39.70
 -13   5   1  322.06   18.33
 -13   5   2   75.79   14.51
 -13   5   3  287.41   11.84
 -13   5   4  475.87   16.38
 -13   5   5   59.84    7.87
 -13   5   6   24.47    7.15
 -13   5   7  444.76   18.12
 -13   5   8  180.44   17.32
 -13   5   9  261.57   21.73
 -13   5  10   41.21    7.94
 -13   5  11   15.16    8.59
 -13   5  12  187.73   13.28
 -13   6  -8    9.38    9.38
 -13   6  -7  152.08   17.25
 -13   6  -6  100.98   11.33
 -13   6  -5  115.48   15.01
 -13   6  -4  315.34   20.07
 -13   6  -3  257.24   19.85
 -13   6  -2   62.79    9.38
 -13   6  -1  150.71   15.16
 -13   6   0  670.75   30.60
 -13   6   1  984.65   42.15
 -13   6   2   38.83    9.38
 -13   6   3  379.37   15.73
 -13   6   4  516.58   17.11
 -13   6   5   59.84    7.07
 -13   6   6   43.31    7.80
 -13   6   7   60.70    8.81
 -13   6   8  254.64   20.57
 -13   6   9  253.78   17.97
 -13   6  10   26.63   11.62
 -13   6  11   44.03    9.96
 -13   6  12   80.98    9.17
 -13   7  -8   20.14   11.55
 -13   7  -7  135.98   13.79
 -13   7  -6   99.32   15.01
 -13   7  -5   82.43   13.64
 -13   7  -4  382.54   22.09
 -13   7  -3  243.67   20.14
 -13   7  -2  113.17   13.14
 -13   7  -1   94.05   11.48
 -13   7   0  640.51   25.84
 -13   7   1 1076.03   42.30
 -13   7   2   40.56   10.97
 -13   7   3  372.08   15.52
 -13   7   4  463.09   18.48
 -13   7   5   66.26    7.87
 -13   7   6   97.22    9.53
 -13   7   7   80.05    8.66
 -13   7   8  199.72   18.19
 -13   7   9  284.67   19.05
 -13   7  10   56.15   12.92
 -13   7  11   29.45    9.31
 -13   7  12  118.95    9.96
 -13   8  -8  304.95   15.95
 -13   8  -7  329.85   23.39
 -13   8  -6  133.46   14.87
 -13   8  -5   66.26   12.27
 -13   8  -4  336.71   19.70
 -13   8  -3  463.09   25.41
 -13   8  -2   30.89    9.24
 -13   8  -1 1154.99   49.30
 -13   8   0 1135.00   43.45
 -13   8   1  398.42   21.44
 -13   8   2   94.55   14.65
 -13   8   3  307.77   13.21
 -13   8   4  543.79   20.07
 -13   8   5   41.21    7.22
 -13   8   6   35.22    8.01
 -13   8   7  395.25   17.11
 -13   8   8  199.72   18.19
 -13   8   9  276.59   20.57
 -13   8  10   50.67   12.99
 -13   8  11   34.00   12.20
 -13   8  12  285.54   15.45
 -13   9  -8  225.56   18.55
 -13   9  -7  109.78   10.68
 -13   9  -6  150.71   13.21
 -13   9  -5  984.65   43.81
 -13   9  -4  232.05   17.18
 -13   9  -3  257.24   18.12
 -13   9  -2  481.79   24.76
 -13   9  -1 1736.31   62.72
 -13   9   0  344.65   21.94
 -13   9   1  548.84   26.42
 -13   9   3  939.68   29.67
 -13   9   4   84.45    7.87
 -13   9   5  178.28   11.48
 -13   9   6  215.96   11.84
 -13   9   7  729.00   34.79
 -13   9   8   46.19   11.69
 -13   9   9  265.90   21.00
 -13   9  10  200.44   18.98
 -13   9  11  252.98   19.63
 -13   9  12    0.00    7.22
 -13  10 -10  377.27   25.05
 -13  10  -9  195.89   16.53
 -13  10  -8  436.89   16.82
 -13  10  -7  235.30   12.34
 -13  10  -6  408.17   16.31
 -13  10  -5  620.22   29.45
 -13  10  -4  731.88   33.42
 -13  10  -3  275.65   18.77
 -13  10  -2  535.05   26.13
 -13  10  -1  528.85   27.21
 -13  10   0 1473.87   53.63
 -13  10   1  118.95   15.23
 -13  10   2  720.33   31.76
 -13  10   3  910.23   38.90
 -13  10   4  786.67   24.11
 -13  10   5  133.46   10.54
 -13  10   6  232.05   13.06
 -13  10   7  226.35   19.42
 -13  10   8  996.49   42.44
 -13  10   9   -3.61   10.90
 -13  10  10  205.85   18.48
 -13  10  11  193.65   20.93
 -13  11 -10  321.12   25.05
 -13  11  -9  173.30   16.96
 -13  11  -8  132.23    9.24
 -13  11  -7  253.78   11.98
 -13  11  -6  453.85   18.33
 -13  11  -5   63.66    6.42
 -13  11  -4  704.53   21.36
 -13  11  -3  336.71   18.77
 -13  11  -2  905.40   42.01
 -13  11  -1  233.71   14.80
 -13  11   0  705.97   29.95
 -13  11   1  251.25   16.17
 -13  11   2 1412.66   54.49
 -13  11   3  442.52   24.90
 -13  11   4   93.04   16.10
 -13  11   5  196.68    9.02
 -13  11   6  432.42   17.90
 -13  11   7  219.13   19.05
 -13  11   8  564.07   28.08
 -13  11   9   51.82   13.14
 -13  11  10   94.05   16.67
 -13  11  11   29.45   12.27
 -13  12 -10   61.93   10.18
 -13  12  -9  232.05   17.18
 -13  12  -8   62.79    8.08
 -13  12  -7  194.45   11.26
 -13  12  -6  473.56   17.54
 -13  12  -5  265.90   21.00
 -13  12  -4   20.14    4.33
 -13  12  -3   10.75    2.81
 -13  12  -2  110.94   11.33
 -13  12  -1  628.31   30.96
 -13  12   0  109.20   16.82
 -13  12   1  151.43   17.18
 -13  12   2  203.54   18.41
 -13  12   3  321.12   20.21
 -13  12   4  291.02   18.33
 -13  12   5   78.60    9.53
 -13  12   6  270.31   10.61
 -13  12   7  655.52   32.99
 -13  12   8  103.65   11.48
 -13  12   9   -2.17   13.71
 -13  12  10   56.15   15.73
 -13  12  11  114.91   16.10
 -12   0  -8  163.55   14.44
 -12   0  -7  159.44   14.22
 -12   0  -6  806.37   25.91
 -12   0  -5  262.44   16.53
 -12   0  -4   54.21    6.35
 -12   0  -3   26.63   10.83
 -12   0  -2  219.13   14.29
 -12   0  -1  543.79   30.10
 -12   0   0   54.21   12.27
 -12   0   1  472.40   25.70
 -12   0   2  293.76   17.47
 -12   0   3   36.88   11.40
 -12   0   5  179.00   10.75
 -12   0   6  852.85   21.94
 -12   0   7  209.68    8.59
 -12   0   8  146.81    8.44
 -12   0   9  141.61   10.25
 -12   0  10  137.86    8.81
 -12   0  11   20.14    7.22
 -12   1  -8   85.39   11.40
 -12   1  -7  307.77   21.65
 -12   1  -5  159.44    8.81
 -12   1  -4  308.70   12.27
 -12   1  -3  122.49    7.72
 -12   1  -2  112.02   12.49
 -12   1  -1  356.70   23.31
 -12   1   0  673.56   30.68
 -12   1   1  260.71   15.59
 -12   1   2   22.38   10.90
 -12   1   3 1202.99   50.31
 -12   1   4  654.15   20.64
 -12   1   5   82.43    5.85
 -12   1   6   82.93    5.85
 -12   1   7  542.56   18.77
 -12   1   8  295.64   11.98
 -12   1   9  178.28    9.31
 -12   1  10   26.06    7.15
 -12   1  11  232.85   14.72
 -12   1  12  139.74   11.40
 -12   2  -8  394.16   22.38
 -12   2  -7  271.24   18.55
 -12   2  -6  491.24   52.40
 -12   2  -5  964.51   26.71
 -12   2  -4  150.06    8.59
 -12   2  -3  100.40    6.50
 -12   2  -2  588.54   16.96
 -12   2  -1 2644.16   63.52
 -12   2   0  206.57   16.96
 -12   2   1  173.30   13.43
 -12   2   2 1122.36   45.04
 -12   2   3 1694.01   46.41
 -12   2   4  123.71    5.99
 -12   2   5   85.89    5.99
 -12   2   6  304.01   10.32
 -12   2   7  520.26   14.72
 -12   2   8  232.05    9.02
 -12   2   9  257.24   14.65
 -12   2  10  171.21   11.98
 -12   2  11  291.96   15.59
 -12   2  12   22.38    7.15
 -12   3  -8  288.28   18.26
 -12   3  -7  621.59   29.45
 -12   3  -6  697.45   55.36
 -12   3  -5  752.38   22.09
 -12   3  -4  298.38   12.99
 -12   3  -3  803.34   22.88
 -12   3  -2  593.73   17.03
 -12   3  -1  957.87   24.97
 -12   3   0 2570.11   62.65
 -12   3   1 1153.18   45.62
 -12   3   2  302.14   14.00
 -12   3   3 1053.29   24.40
 -12   3   4  876.53   20.72
 -12   3   5  804.85   19.85
 -12   3   6  184.05    8.01
 -12   3   7  366.95   15.45
 -12   3   8  475.87   23.46
 -12   3   9  436.89   17.97
 -12   3  10   74.85    8.81
 -12   3  11  336.71   18.77
 -12   3  12  377.27   17.76
 -12   4  -8  626.94   29.59
 -12   4  -7  192.21   14.15
 -12   4  -6  597.70   27.57
 -12   4  -5  723.22   31.76
 -12   4  -4  908.65   38.90
 -12   4  -3  169.11   11.91
 -12   4  -2 1471.85   55.65
 -12   4  -1  674.93   27.93
 -12   4   0 2548.31   86.83
 -12   4   1  395.25   14.94
 -12   4   2  791.21   33.27
 -12   4   3   87.91    8.08
 -12   4   4  974.54   28.51
 -12   4   5  271.24   13.28
 -12   4   6  304.95   12.20
 -12   4   7   42.58    6.64
 -12   4   8  878.11   35.01
 -12   4   9  240.28   18.33
 -12   4  10  304.95   15.95
 -12   4  11   57.81    8.59
 -12   4  12  318.23   16.31
 -12   5  -8  110.36   12.41
 -12   5  -7   96.72   11.62
 -12   5  -6   18.69    9.96
 -12   5  -5 1129.58   45.18
 -12   5  -4  191.42   17.11
 -12   5  -3  600.30   30.31
 -12   5  -2  203.54   17.61
 -12   5  -1 1406.60   54.42
 -12   5   0  179.00   15.09
 -12   5   1 1344.82   35.44
 -12   5   2  304.01   12.20
 -12   5   3 1206.67   31.76
 -12   5   4  447.07   17.03
 -12   5   5  252.98   12.85
 -12   5   6   67.99    8.01
 -12   5   7  902.15   27.43
 -12   5   8   66.26   13.14
 -12   5   9  246.99   19.42
 -12   5  10  200.44   13.71
 -12   5  11  102.56    9.24
 -12   5  12   72.11    8.66
 -12   6  -8  558.94   26.71
 -12   6  -6  956.21   38.18
 -12   6  -4 1270.98   49.80
 -12   6  -2  620.22   30.75
 -12   6   0 1669.76   61.50
 -12   6   2   26.06    4.91
 -12   6   4 2812.55   71.24
 -12   6   6    6.50    4.40
 -12   6   8  514.12   24.40
 -12   6  10   44.75   11.48
 -12   6  12  370.06   17.54
 -12   7  -8  150.06   13.14
 -12   7  -7  103.65   13.14
 -12   7  -6   20.14   10.83
 -12   7  -5 1216.05   52.47
 -12   7  -4  211.26   14.07
 -12   7  -3  589.84   26.13
 -12   7  -2  228.80   14.65
 -12   7  -1 1525.91   58.75
 -12   7   1 1374.55   37.82
 -12   7   2  354.68   14.15
 -12   7   3 1296.02   34.79
 -12   7   4  414.73   16.38
 -12   7   5  233.71   12.34
 -12   7   6   72.11    8.66
 -12   7   7  910.23   27.57
 -12   7   8   53.41   11.40
 -12   7   9  225.56   17.76
 -12   7  10  205.06   18.48
 -12   7  11  116.06   11.55
 -12   7  12   85.39    9.96
 -12   8 -11   80.98   13.57
 -12   8 -10  889.30   51.25
 -12   8  -9  108.12   13.93
 -12   8  -8  491.24   20.28
 -12   8  -7  237.83   10.75
 -12   8  -6  617.55   32.05
 -12   8  -5  726.11   33.27
 -12   8  -4  908.65   38.90
 -12   8  -3  151.43   14.58
 -12   8  -2 1523.82   58.75
 -12   8  -1  636.39   29.81
 -12   8   0 2540.22   89.36
 -12   8   1  354.68   14.15
 -12   8   2  780.67   25.55
 -12   8   3   94.55    8.88
 -12   8   4  933.11   27.93
 -12   8   5  291.96   11.91
 -12   8   6  304.95   11.26
 -12   8   7   50.67    7.29
 -12   8   8  851.26   39.19
 -12   8   9  261.57   19.99
 -12   8  10  299.32   21.36
 -12   8  11   84.45   12.85
 -12   8  12  370.06   17.54
 -12   9 -11  371.07   31.04
 -12   9 -10  348.62   27.07
 -12   9  -9  381.46   25.19
 -12   9  -8  265.04   11.40
 -12   9  -7  602.97   21.08
 -12   9  -6  530.07   22.30
 -12   9  -5  710.30   21.51
 -12   9  -4  265.90   16.67
 -12   9  -3  716.00   31.61
 -12   9  -2  558.94   25.41
 -12   9  -1 1016.98   41.14
 -12   9   0 2733.30   95.49
 -12   9   1 1177.00   46.12
 -12   9   2  277.45   13.43
 -12   9   3 1022.11   30.89
 -12   9   4  887.71   25.62
 -12   9   5  771.72   25.41
 -12   9   6  189.97    8.88
 -12   9   7  363.85   15.37
 -12   9   8  576.84   33.56
 -12   9   9  485.32   30.75
 -12   9  10   57.81   11.40
 -12   9  11  398.42   26.78
 -12   9  12  375.18   19.78
 -12  10 -11   73.48   17.47
 -12  10 -10  225.56   22.59
 -12  10  -9  691.75   33.92
 -12  10  -8  387.81   16.96
 -12  10  -7  274.78   12.49
 -12  10  -6  325.95   16.46
 -12  10  -5 1022.11   29.23
 -12  10  -4  144.86    7.80
 -12  10  -3   80.05   14.44
 -12  10  -2  579.44   25.84
 -12  10  -1 2795.44   93.76
 -12  10   0  149.41   15.73
 -12  10   1  201.23   16.75
 -12  10   2 1135.00   32.55
 -12  10   3 1643.56   45.76
 -12  10   4  128.55   10.32
 -12  10   5   98.31    6.42
 -12  10   6  276.59   11.62
 -12  10   7  538.81   19.92
 -12  10   8  246.99   17.76
 -12  10   9  290.15   19.20
 -12  10  10  202.75   17.61
 -12  10  11  317.29   22.01
 -12  10  12   26.06   10.18
 -12  11 -11   90.94   19.49
 -12  11 -10  160.81   16.38
 -12  11  -9  113.75   14.87
 -12  11  -8  100.40   10.25
 -12  11  -7  390.99   14.87
 -12  11  -6  198.92   14.44
 -12  11  -5  168.39   16.75
 -12  11  -4  347.61   22.01
 -12  11  -3  116.64   11.62
 -12  11  -2  139.74   12.70
 -12  11  -1  345.66   19.99
 -12  11   0  620.22   26.78
 -12  11   1  265.04   15.73
 -12  11   2   38.18   11.62
 -12  11   3 1136.80   32.62
 -12  11   4  593.73   22.23
 -12  11   5   78.10    7.15
 -12  11   6   96.14    6.35
 -12  11   7  548.84   30.24
 -12  11   8  251.25   21.29
 -12  11   9  106.97   12.20
 -12  11  10   34.65   12.99
 -12  11  11  194.45   18.77
 -12  11  12  139.09   11.40
 -11   0  -8  330.79   18.55
 -11   0  -7  110.94   11.33
 -11   0  -6  414.73   44.89
 -11   0  -5  313.47   18.04
 -11   0  -4  284.67   11.76
 -11   0  -3  139.74   11.40
 -11   0  -2 1053.29   41.86
 -11   0  -1  173.30   14.15
 -11   0   0   89.43   13.71
 -11   0   1  190.69   15.59
 -11   0   2 1186.24   33.35
 -11   0   3  165.58   10.39
 -11   0   4  285.54   12.70
 -11   0   5  377.27   13.57
 -11   0   6  343.64   10.97
 -11   0   7  139.74    6.35
 -11   0   8  304.95   11.26
 -11   0   9   63.66    7.29
 -11   0  10  204.26   11.55
 -11   0  11   20.14    6.50
 -11   0  12   66.26    7.87
 -11   1  -8   26.06    8.81
 -11   1  -7  557.65   27.93
 -11   1  -6  461.94   21.94
 -11   1  -5  550.07   17.61
 -11   1  -4   91.45    6.71
 -11   1  -3  461.94   16.17
 -11   1  -2  468.87   23.24
 -11   1  -1  412.50   20.72
 -11   1   0  148.11   13.71
 -11   1   1  774.68   23.96
 -11   1   2  429.02   15.59
 -11   1   3  588.54   18.26
 -11   1   4  187.73   11.04
 -11   1   5  509.29   14.58
 -11   1   6   74.34    5.12
 -11   1   7  284.67   10.90
 -11   1   8  394.16   12.78
 -11   1   9  330.79   11.69
 -11   1  10   87.41    7.00
 -11   1  11  297.52   15.73
 -11   1  12  174.74   11.33
 -11   2  -8  350.64   19.13
 -11   2  -7  185.50   13.93
 -11   2  -6  820.23   33.85
 -11   2  -5   58.61    6.57
 -11   2  -4 1461.53   36.96
 -11   2  -3   61.93    5.92
 -11   2  -2  794.24   22.74
 -11   2  -1  797.28   22.74
 -11   2   0 3324.00   80.55
 -11   2   1  307.77   13.21
 -11   2   2  723.22   21.65
 -11   2   3  124.29    7.80
 -11   2   4 1327.13   27.43
 -11   2   5  180.44    7.22
 -11   2   6  372.08   12.41
 -11   2   7   17.32    5.12
 -11   2   8  681.94   18.26
 -11   2   9  118.37    7.00
 -11   2  10  397.41   17.11
 -11   2  11  212.06   12.49
 -11   2  12  312.53   16.17
 -11   3  -8  339.67   19.78
 -11   3  -7  233.71   16.46
 -11   3  -6  158.79   12.20
 -11   3  -5 1299.92   52.33
 -11   3  -4  538.81   16.24
 -11   3  -3  629.68   18.91
 -11   3  -2  295.64   10.18
 -11   3  -1 3395.67   78.31
 -11   3   0  433.50   11.19
 -11   3   1  639.13   20.35
 -11   3   2  765.73   25.26
 -11   3   3 1412.66   30.31
 -11   3   4  205.85    6.93
 -11   3   5  457.32   12.63
 -11   3   6  773.17   20.93
 -11   3   7  740.69   23.39
 -11   3   8   74.85   11.62
 -11   3   9  366.95   15.45
 -11   3  10  321.12   15.37
 -11   3  11  578.14   23.24
 -11   3  12  -15.81   13.06
 -11   4  -9  419.06   19.78
 -11   4  -8  311.52   20.86
 -11   4  -7  296.58   17.61
 -11   4  -5  191.42   14.15
 -11   4  -4 1354.70   53.41
 -11   4  -3 1251.92   47.57
 -11   4  -1  820.23   24.61
 -11   4   0 1521.72   39.84
 -11   4   1  265.04   11.40
 -11   4   2  275.65   11.62
 -11   4   3 1102.66   30.31
 -11   4   4 1650.06   43.67
 -11   4   5  272.11   13.28
 -11   4   6   10.03    5.77
 -11   4   7  472.40   16.38
 -11   4   8  571.72   19.27
 -11   4   9  205.85   15.45
 -11   4  10   92.53    9.31
 -11   4  11  189.97   12.56
 -11   4  12  406.00   31.40
 -11   5  -9  516.58   23.17
 -11   5  -8  177.56   12.92
 -11   5  -7  147.46   13.71
 -11   5  -6  330.79   20.50
 -11   5  -5  942.93   37.97
 -11   5  -4  580.74   28.51
 -11   5  -3  745.09   30.82
 -11   5  -2  162.83   12.34
 -11   5  -1 1091.98   30.17
 -11   5   0  956.21   28.22
 -11   5   1 1051.49   29.59
 -11   5   2  180.44    8.66
 -11   5   3  659.63   20.72
 -11   5   4  797.28   22.74
 -11   5   5 1416.70   38.40
 -11   5   6   59.04    7.00
 -11   5   7  248.72   11.04
 -11   5   8  293.76   12.92
 -11   5   9  479.40   27.07
 -11   5  10   41.94    8.73
 -11   5  11   94.05    9.38
 -11   5  12   78.60    8.59
 -11   6  -9  463.09   26.56
 -11   6  -8  169.11   13.28
 -11   6  -7  130.35   12.85
 -11   6  -6  325.95   18.41
 -11   6  -5  989.70   40.56
 -11   6  -4  540.03   24.97
 -11   6  -3  711.67   30.10
 -11   6  -2  195.89   14.29
 -11   6  -1 1090.17   30.17
 -11   6   0  946.25   28.08
 -11   6   1 1118.76   30.53
 -11   6   2  169.11    8.37
 -11   6   3  707.41   21.44
 -11   6   4  827.88   24.76
 -11   6   5 1354.70   37.60
 -11   6   6   57.81    6.57
 -11   6   7  248.72   11.84
 -11   6   8  298.38   12.99
 -11   6   9  447.07   24.97
 -11   6  10   56.15   10.03
 -11   6  11   64.96    7.36
 -11   6  12   79.54    8.66
 -11   7 -11  162.18   18.48
 -11   7 -10  344.65   26.92
 -11   7  -9  408.17   16.31
 -11   7  -8  299.32   13.93
 -11   7  -7  225.56   11.33
 -11   7  -6   36.88    6.50
 -11   7  -5  179.72   16.60
 -11   7  -4 1585.24   59.91
 -11   7  -3 1238.64   47.28
 -11   7  -2  248.72   16.10
 -11   7  -1  797.28   24.25
 -11   7   0 1519.63   39.77
 -11   7   1  278.32   11.62
 -11   7   2  257.24   11.19
 -11   7   3 1086.64   31.90
 -11   7   4 1613.17   41.00
 -11   7   5  255.51   11.19
 -11   7   6   22.38    4.33
 -11   7   7  460.78   17.32
 -11   7   8  643.18   20.43
 -11   7   9  211.26   15.59
 -11   7  10   67.99   10.61
 -11   7  11  233.71   12.34
 -11   7  12  333.75   17.68
 -11   8 -11  178.28   17.25
 -11   8 -10  204.26   16.89
 -11   8  -9  636.39   24.40
 -11   8  -8  284.67   12.70
 -11   8  -7  217.54   11.12
 -11   8  -6  180.44    9.38
 -11   8  -5 1269.10   34.43
 -11   8  -4  570.42   16.67
 -11   8  -3  656.89   27.57
 -11   8  -2  320.18   16.31
 -11   8  -1 3234.79   79.47
 -11   8   0  436.89   14.58
 -11   8   1  575.55   19.34
 -11   8   2  731.88   23.24
 -11   8   3 1418.73   38.47
 -11   8   4  192.21   11.19
 -11   8   5  473.56   14.00
 -11   8   6  837.19   21.80
 -11   8   7  817.12   26.13
 -11   8   8  100.40   13.50
 -11   8   9  365.87   20.57
 -11   8  10  322.06   18.33
 -11   8  11  565.30   24.25
 -11   8  12   15.81    6.42
 -11   9 -11  231.26   23.67
 -11   9 -10  485.32   27.21
 -11   9  -9   59.84   14.94
 -11   9  -8  408.17   15.23
 -11   9  -7  149.41    8.52
 -11   9  -6  882.88   25.55
 -11   9  -5   69.36    7.15
 -11   9  -4 1394.55   36.09
 -11   9  -3   70.73    4.98
 -11   9  -2  898.97   35.44
 -11   9  -1  855.96   34.57
 -11   9   0 3333.31   83.73
 -11   9   1  286.47   11.84
 -11   9   2  604.27   30.39
 -11   9   3   99.32   10.18
 -11   9   4 1154.99   32.84
 -11   9   5  196.68    9.02
 -11   9   6  367.96   13.43
 -11   9   7   18.69    6.50
 -11   9   8  606.94   30.46
 -11   9   9  167.02   16.67
 -11   9  10  444.76   22.66
 -11   9  11  209.68   17.90
 -11   9  12  385.72   17.97
 -11  10 -11  247.86   26.20
 -11  10 -10  178.28   19.34
 -11  10  -9  202.75   17.61
 -11  10  -8   18.04    7.29
 -11  10  -7  587.24   28.65
 -11  10  -6  397.41   23.53
 -11  10  -5  545.09   26.34
 -11  10  -4   99.32   11.76
 -11  10  -3  448.15   25.05
 -11  10  -2  482.94   24.83
 -11  10  -1  477.09   25.84
 -11  10   0  160.09   12.92
 -11  10   1  764.22   23.75
 -11  10   2  396.33   13.93
 -11  10   3  550.07   17.61
 -11  10   4  156.05    9.38
 -11  10   5  505.68   15.73
 -11  10   6   94.05    7.29
 -11  10   7  271.24   13.28
 -11  10   9  318.23   22.01
 -11  10  10   51.82   11.62
 -11  10  11  265.90   18.41
 -11  10  12  182.61   13.06
 -10   0  -8  169.76   12.63
 -10   0  -7  625.64   28.22
 -10   0  -6  114.91    8.08
 -10   0  -5  312.53   12.34
 -10   0  -4  330.79   12.70
 -10   0  -3  304.95   17.83
 -10   0  -2  230.39   14.65
 -10   0  -1  580.74   27.21
 -10   0   0  412.50   15.30
 -10   0   1  609.61   18.55
 -10   0   2  188.46   10.32
 -10   0   3  306.83   11.26
 -10   0   4  320.18   13.43
 -10   0   5  380.45   14.65
 -10   0   6  112.60    7.43
 -10   0   7  591.14   13.06
 -10   0   8  167.67    8.37
 -10   0   9   59.84    6.64
 -10   0  10   56.15    7.22
 -10   0  11  124.29   10.18
 -10   0  12   95.13    9.96
 -10   1  -9  120.75   10.03
 -10   1  -8  112.02   10.25
 -10   1  -7   73.48    9.24
 -10   1  -6  172.58   13.43
 -10   1  -5  306.83   11.26
 -10   1  -4  412.50   14.22
 -10   1  -3  341.62   11.91
 -10   1  -1  698.90   21.29
 -10   1   0   12.20    5.05
 -10   1   1  181.17    8.66
 -10   1   2  580.74   19.42
 -10   1   3  538.81   17.47
 -10   1   4   72.11    7.72
 -10   1   5   50.67    4.19
 -10   1   6  593.73   15.73
 -10   1   7  225.56    9.67
 -10   1   8    7.22    4.33
 -10   1   9  131.58    8.01
 -10   1  10  375.18   12.49
 -10   1  11  147.46   11.12
 -10   1  12   33.06   14.51
 -10   2  -9  311.52   18.04
 -10   2  -8  154.75   11.33
 -10   2  -7  333.75   18.62
 -10   2  -6  511.74   24.32
 -10   2  -5  604.27   18.48
 -10   2  -4  849.68   23.53
 -10   2  -3  848.16   23.46
 -10   2  -2  475.87   11.69
 -10   2  -1  295.64    8.30
 -10   2   0 1267.15   34.43
 -10   2   1  894.14   27.28
 -10   2   2  548.84   17.61
 -10   2   3 1294.07   34.79
 -10   2   4  474.71   14.07
 -10   2   5  421.30   12.13
 -10   2   6  210.47    7.80
 -10   2   7  505.68   14.51
 -10   2   8  565.30   15.30
 -10   2   9  293.76   11.04
 -10   2  10   -5.70    7.22
 -10   2  11  177.56   10.75
 -10   2  12  257.24   28.44
 -10   2  13  364.86   31.83
 -10   3  -9  192.21   14.87
 -10   3  -8  115.48   11.55
 -10   3  -7  252.98   15.37
 -10   3  -6  575.55   25.77
 -10   3  -5  339.67   17.83
 -10   3  -4  673.56   19.49
 -10   3  -3  265.90   10.54
 -10   3  -2 1219.80   26.27
 -10   3  -1  281.06    9.02
 -10   3   0 1184.44   24.04
 -10   3   1 1212.30   31.83
 -10   3   2  407.08   14.07
 -10   3   3   11.48    2.17
 -10   3   4 1500.86   31.25
 -10   3   5 1156.86   25.55
 -10   3   6  385.72   10.54
 -10   3   7   -5.70    5.77
 -10   3   8  273.91   11.55
 -10   3   9  317.29   13.43
 -10   3  10  256.38   12.92
 -10   3  12  377.27   30.24
 -10   3  13   67.13   18.91
 -10   4  -9  322.06   19.27
 -10   4  -8  372.08   18.62
 -10   4  -7   22.38    7.15
 -10   4  -6  112.60   10.83
 -10   4  -5  962.85   38.33
 -10   4  -4  499.61   22.81
 -10   4  -3  183.33    9.46
 -10   4  -2  275.65   10.68
 -10   4  -1 2475.62   66.84
 -10   4   0  755.34   23.60
 -10   4   1  621.59   20.07
 -10   4   2  214.37    9.46
 -10   4   3  713.12   21.51
 -10   4   4  486.48   16.60
 -10   4   5  620.22   18.77
 -10   4   6  801.82   24.32
 -10   4   7  282.86   12.63
 -10   4   8   51.10    5.77
 -10   4   9  115.48   12.13
 -10   4  10   53.41    7.87
 -10   4  11   51.10    8.08
 -10   4  12   84.45   15.30
 -10   4  13  321.12   23.10
 -10   5  -8 1147.70   45.47
 -10   5  -6  964.51   36.74
 -10   5  -4 1229.19   49.01
 -10   5  -2  672.12   19.49
 -10   5   0  287.41   12.78
 -10   5   2  202.75    8.44
 -10   5   4 3134.75   78.24
 -10   5   6  416.90   13.14
 -10   5   8  427.94   15.59
 -10   5  10   15.81    6.42
 -10   5  12  265.90   25.41
 -10   6 -12  261.57   26.06
 -10   6 -11   54.21   18.62
 -10   6 -10  101.48   15.66
 -10   6  -9  397.41   13.93
 -10   6  -8  380.45   14.65
 -10   6  -7   30.31    6.50
 -10   6  -6  139.09    8.88
 -10   6  -5 1006.74   37.53
 -10   6  -4  505.68   24.18
 -10   6  -3  138.44    8.23
 -10   6  -2  250.38   11.04
 -10   6  -1 2688.55   72.47
 -10   6   0  774.68   22.45
 -10   6   1  599.00   19.70
 -10   6   2  193.65    9.74
 -10   6   3  700.27   21.36
 -10   6   4  475.87   16.38
 -10   6   5  641.80   16.31
 -10   6   6  944.59   23.10
 -10   6   7  248.72   11.04
 -10   6   8   56.15    6.42
 -10   6   9  143.56   11.62
 -10   6  10   72.11    7.72
 -10   6  11   46.92    8.08
 -10   6  12  109.78   18.04
 -10   6  13  375.18   29.16
 -10   7 -12  107.54   20.07
 -10   7 -11   43.31   18.04
 -10   7 -10  625.64   37.60
 -10   7  -9  220.72   11.19
 -10   7  -8  112.60    8.59
 -10   7  -7  212.78   10.97
 -10   7  -6  595.11   19.63
 -10   7  -5  362.84   13.28
 -10   7  -4  626.94   18.84
 -10   7  -3  217.54   15.88
 -10   7  -2 1158.67   32.91
 -10   7  -1  305.89   15.95
 -10   7   0 1136.80   32.62
 -10   7   1 1125.97   30.68
 -10   7   2  390.99   14.87
 -10   7   3   19.42    5.70
 -10   7   4 1480.08   41.36
 -10   7   5 1197.36   27.86
 -10   7   6  423.54   13.28
 -10   7   7    2.17    5.77
 -10   7   8  280.12   12.56
 -10   7   9  343.64   18.91
 -10   7  10  264.17   17.47
 -10   7  11   53.41    7.87
 -10   7  12  387.81   29.59
 -10   7  13   92.53   20.14
 -10   8 -12   63.66   17.18
 -10   8 -11  205.85   19.27
 -10   8 -10  177.56   18.62
 -10   8  -9  293.76   12.92
 -10   8  -8  149.41   12.49
 -10   8  -7  314.41   13.35
 -10   8  -6  472.40   16.38
 -10   8  -5  584.64   19.49
 -10   8  -4  832.57   23.24
 -10   8  -3  788.18   22.59
 -10   8  -2  478.25   16.46
 -10   8  -1  325.95   12.63
 -10   8   0 1204.86   33.56
 -10   8   1  862.24   25.26
 -10   8   2  587.24   18.26
 -10   8   3 1301.80   34.86
 -10   8   4  500.84   16.82
 -10   8   5  421.30   13.21
 -10   8   6  199.72    8.37
 -10   8   7  521.48   14.72
 -10   8   8  557.65   17.76
 -10   8   9  285.54   19.05
 -10   8  10    7.22    7.94
 -10   8  11  183.33   13.06
 -10   8  12  197.41   21.15
 -10   8  13  368.97   30.96
 -10   9 -12  119.53   17.03
 -10   9 -11   30.89   16.46
 -10   9 -10  289.22   22.81
 -10   9  -9  129.13    8.52
 -10   9  -8  123.71   12.56
 -10   9  -7   65.83   10.03
 -10   9  -6  189.97   14.07
 -10   9  -4  472.40   22.16
 -10   9  -3  328.84   18.55
 -10   9  -2  174.74   11.33
 -10   9  -1  727.55   15.95
 -10   9   0    3.61    5.05
 -10   9   1  227.14    9.74
 -10   9   2  605.64   19.85
 -10   9   3  525.17   18.48
 -10   9   4   60.70    5.85
 -10   9   5   60.70    7.15
 -10   9   6  525.17   16.02
 -10   9   7  214.37    9.46
 -10   9   8    9.38    5.77
 -10   9   9  141.04   14.65
 -10   9  10  387.81   21.15
 -10   9  11  177.56   10.75
 -10   9  12  109.20   20.79
  -9   0  -9   43.31    7.07
  -9   0  -8   26.06    7.15
  -9   0  -7  264.17   10.47
  -9   0  -6  100.98    7.00
  -9   0  -5    0.72    3.68
  -9   0  -4  431.26   18.98
  -9   0  -3  113.75   11.48
  -9   0  -2  143.56    7.72
  -9   0  -1   30.89    5.05
  -9   0   0  219.13    9.53
  -9   0   1   38.18    4.98
  -9   0   2  121.91    7.72
  -9   0   3   92.53    6.71
  -9   0   4  360.74   14.29
  -9   0   5    8.73    4.26
  -9   0   6   67.99    4.91
  -9   0   7  247.86    7.58
  -9   0   8   28.00    4.26
  -9   0   9   51.82    6.57
  -9   0  10   15.81    5.77
  -9   0  11   25.26    5.70
  -9   0  12   26.63   18.04
  -9   0  13   -0.72   18.26
  -9   1  -9   26.63    6.35
  -9   1  -8   65.83    7.87
  -9   1  -7  187.73   11.76
  -9   1  -6  459.63   16.10
  -9   1  -5  287.41   11.84
  -9   1  -4  630.98   18.91
  -9   1  -3  993.09   22.01
  -9   1  -2  211.26   14.07
  -9   1  -1 1689.61   46.41
  -9   1   0  237.83    9.96
  -9   1   1  468.87   15.16
  -9   1   2  190.69    8.88
  -9   1   3    5.70    3.61
  -9   1   4  296.58   11.12
  -9   1   5  254.64    7.72
  -9   1   6  323.07    9.67
  -9   1   7  104.80    4.98
  -9   1   8   19.42    3.54
  -9   1   9  134.11    7.43
  -9   1  10  100.98    7.00
  -9   1  11  132.81   10.54
  -9   1  12  101.48   16.82
  -9   1  13   27.43   14.36
  -9   2  -7  217.54   12.70
  -9   2  -6  691.75   21.22
  -9   2  -5 1013.52   27.36
  -9   2  -4 1707.29   35.51
  -9   2  -3   30.31    4.48
  -9   2  -2  245.33    7.58
  -9   2  -1 1164.15   23.82
  -9   2   0 1008.40   37.53
  -9   2   1  376.26   13.57
  -9   2   2  589.84   18.26
  -9   2   3  620.22   14.72
  -9   2   4  810.99   18.33
  -9   2   5   36.23    4.19
  -9   2   6  648.66   15.09
  -9   2   7  908.65   19.42
  -9   2   8   67.13    4.84
  -9   2   9  249.52   11.91
  -9   2  10  291.96   12.85
  -9   2  11  124.29    9.60
  -9   2  12   12.99   11.62
  -9   2  13   31.83   14.58
  -9   3  -9   64.96    7.80
  -9   3  -8  225.56   12.92
  -9   3  -7  324.94   18.41
  -9   3  -6   94.05    9.38
  -9   3  -5  591.14   24.83
  -9   3  -4 2017.80   41.00
  -9   3  -3  259.84    7.80
  -9   3  -2    2.17    2.96
  -9   3  -1  834.09   18.62
  -9   3   0  905.40   24.25
  -9   3   1  393.08   17.03
  -9   3   2  403.83   12.99
  -9   3   3  354.68    9.09
  -9   3   4  436.89   12.34
  -9   3   5  574.32   14.15
  -9   3   6  585.94   12.99
  -9   3   7  862.24   28.37
  -9   3   8  273.91   10.68
  -9   3   9    0.72    5.12
  -9   3  10   96.72    7.94
  -9   3  11  166.30   10.39
  -9   3  12  125.52   21.65
  -9   3  13   88.92   20.28
  -9   4  -9  306.83   13.21
  -9   4  -8   63.66    8.16
  -9   4  -7  352.66   20.21
  -9   4  -6   71.60    9.53
  -9   4  -5  176.84    8.59
  -9   4  -4  316.28   11.48
  -9   4  -3  386.73   12.70
  -9   4  -2  103.65    6.57
  -9   4  -1  174.74    8.52
  -9   4   0  397.41   13.93
  -9   4   1 1095.51   30.24
  -9   4   2   78.10    5.70
  -9   4   3  384.64   12.63
  -9   4   4  161.46    8.88
  -9   4   5  803.34   19.78
  -9   4   6   19.42    4.26
  -9   4   7  126.09    7.22
  -9   4   8   39.84    5.77
  -9   4   9   98.31    6.42
  -9   4  10   50.67    7.29
  -9   4  11   12.99    5.77
  -9   4  12   83.94   22.66
  -9   4  13  237.83   29.81
  -9   5 -12   -1.44   11.62
  -9   5 -11  390.99   31.90
  -9   5 -10   27.43   15.23
  -9   5  -9  304.95   23.46
  -9   5  -8   64.09    5.56
  -9   5  -7  330.79   12.70
  -9   5  -6   45.47    5.77
  -9   5  -5  141.61    7.65
  -9   5  -4  317.29   11.48
  -9   5  -3  336.71   14.80
  -9   5  -2  115.48    6.93
  -9   5  -1  212.06    9.38
  -9   5   0  399.50   13.93
  -9   5   1 1088.44   31.90
  -9   5   2   76.72    5.20
  -9   5   3  361.83   11.26
  -9   5   4  179.00    8.66
  -9   5   5  718.89   18.69
  -9   5   6   15.81    5.12
  -9   5   7  108.12    6.71
  -9   5   8   33.06    4.91
  -9   5   9  100.40    7.00
  -9   5  10   51.82    8.52
  -9   5  11    7.94    5.77
  -9   5  12   67.99   20.35
  -9   5  13  254.64   30.89
  -9   6 -12  315.34   27.64
  -9   6 -11  252.98   23.10
  -9   6 -10    3.61   10.18
  -9   6  -9   85.89    7.00
  -9   6  -8  240.28   11.69
  -9   6  -7  252.98   11.12
  -9   6  -6  101.48    8.08
  -9   6  -5  620.22   20.07
  -9   6  -4 2022.64   41.07
  -9   6  -3  272.98    9.74
  -9   6  -2    9.38    4.26
  -9   6  -1  846.57   23.46
  -9   6   0  939.68   26.34
  -9   6   1  423.54   15.45
  -9   6   2  379.37   21.94
  -9   6   3  354.68   13.14
  -9   6   4  445.91   14.72
  -9   6   5  535.05   14.94
  -9   6   6  589.84   15.66
  -9   6   7  838.78   21.80
  -9   6   8  281.06    9.89
  -9   6   9   -2.89    4.26
  -9   6  10   97.22    8.44
  -9   6  11  163.55   10.32
  -9   6  12  125.52   21.65
  -9   6  13   49.95   21.65
  -9   7 -12  206.57   25.48
  -9   7 -11   82.93   18.12
  -9   7 -10   29.45   15.16
  -9   7  -9  152.08    9.31
  -9   7  -8  109.20    7.87
  -9   7  -7  200.44    9.89
  -9   7  -6  688.94   21.15
  -9   7  -5  952.89   26.56
  -9   7  -4 1729.60   35.73
  -9   7  -3   47.64    3.68
  -9   7  -2  246.99    7.58
  -9   7  -1 1102.66   30.31
  -9   7   0 1120.56   28.80
  -9   7   1  341.62   11.91
  -9   7   2  573.02   16.75
  -9   7   3  595.11   18.33
  -9   7   4  840.29   24.90
  -9   7   5   31.83    5.12
  -9   7   6  705.97   17.11
  -9   7   7  870.17   22.16
  -9   7   8   67.99   10.18
  -9   7   9  244.47   16.82
  -9   7  10  341.62   21.87
  -9   7  11  114.91    9.24
  -9   7  12   53.41   18.84
  -9   7  13   91.45   17.97
  -9   8 -12    8.73   18.12
  -9   8 -11   13.71   17.32
  -9   8 -10  126.09   17.47
  -9   8  -9   54.21    7.94
  -9   8  -8   54.21    7.94
  -9   8  -7  220.72   15.16
  -9   8  -5  316.28   16.24
  -9   8  -4  684.75   29.52
  -9   8  -3 1099.12   30.31
  -9   8  -2  201.23    9.17
  -9   8  -1 1626.16   41.14
  -9   8   0  231.26    9.82
  -9   8   1  423.54   15.45
  -9   8   2  187.73    8.81
  -9   8   3   34.00    5.63
  -9   8   4  325.95   12.63
  -9   8   5  255.51    8.59
  -9   8   6  342.63   10.97
  -9   8   7  149.41    8.52
  -9   8   8   24.47    4.26
  -9   8   9  144.21   11.62
  -9   8  10   82.43   10.25
  -9   8  11  141.04    9.60
  -9   8  12  134.68   24.32
  -9   8  13   58.61   16.02
  -8   0 -12  148.76   19.63
  -8   0 -11  284.67   26.27
  -8   0 -10   69.80   13.93
  -8   0  -9   30.31    5.05
  -8   0  -8  110.36   15.23
  -8   0  -7  261.57    8.66
  -8   0  -6    3.61    4.33
  -8   0  -5  157.42    8.73
  -8   0  -4  317.29    9.60
  -8   0  -3  127.32    6.64
  -8   0  -2  129.13    7.36
  -8   0  -1 1072.56   28.15
  -8   0   0  579.44   16.82
  -8   0   1  996.49   25.48
  -8   0   2  137.21    8.16
  -8   0   3   87.41    7.00
  -8   0   4  262.44   10.47
  -8   0   5  155.40    7.36
  -8   0   6    5.12    2.89
  -8   0   7  289.22    8.23
  -8   0   8   68.50    4.48
  -8   0   9   20.86    4.40
  -8   0  10   69.36    6.71
  -8   0  11  242.81   10.03
  -8   0  12  130.35   19.63
  -8   0  13   12.20   18.77
  -8   1 -10  504.45   30.17
  -8   1  -9  124.29    7.80
  -8   1  -8   29.45    4.98
  -8   1  -7  519.03   23.24
  -8   1  -6  339.67    9.89
  -8   1  -5  144.86    6.50
  -8   1  -4  510.51   13.35
  -8   1  -3 1136.80   23.53
  -8   1  -2  669.38   19.49
  -8   1  -1 1307.64   33.06
  -8   1   0  167.67    7.65
  -8   1   1  246.99    9.31
  -8   1   2  253.78   10.25
  -8   1   3 1400.54   36.16
  -8   1   4  108.12    7.29
  -8   1   5  109.20    5.63
  -8   1   6  788.18   16.60
  -8   1   7  527.62   12.34
  -8   1   8   20.86    3.68
  -8   1   9  416.90   12.05
  -8   1  10  135.98    8.16
  -8   1  11  138.44    8.88
  -8   1  12  138.44   22.16
  -8   1  13  132.81   21.65
  -8   2  -9  114.91    9.24
  -8   2  -8  201.23   12.20
  -8   2  -7  605.64   23.82
  -8   2  -6  667.93   16.67
  -8   2  -5   74.34    4.19
  -8   2  -4  200.44    6.86
  -8   2  -3 1840.82   36.88
  -8   2  -2 1436.99   30.53
  -8   2  -1  444.76   10.18
  -8   2   0  209.68    8.59
  -8   2   1 2142.74   52.26
  -8   2   2  362.84   12.27
  -8   2   3   37.53    2.96
  -8   2   4  101.48    5.92
  -8   2   5  972.88   20.14
  -8   2   6  616.25   13.35
  -8   2   7  286.47    9.09
  -8   2   8  734.84   16.02
  -8   2   9  522.71   14.72
  -8   2  10  584.64   18.19
  -8   2  11   39.84    6.42
  -8   2  12   63.66   19.70
  -8   2  13  180.44   19.49
  -8   3 -10   12.99   12.20
  -8   3  -9   12.20    3.54
  -8   3  -8  555.12   18.98
  -8   3  -7  329.85   15.59
  -8   3  -6   20.86    4.40
  -8   3  -5   77.16    8.01
  -8   3  -4  959.53   26.63
  -8   3  -3  552.59   16.38
  -8   3  -2  533.83   16.17
  -8   3  -1   91.45    5.12
  -8   3   0  341.62   16.89
  -8   3   1  701.71   19.92
  -8   3   2  219.13    9.53
  -8   3   3  158.07    8.08
  -8   3   4 1034.16   22.45
  -8   3   5  521.48   12.27
  -8   3   6  520.26   13.50
  -8   3   7  313.47   10.47
  -8   3   8  107.54    6.71
  -8   3   9   97.22    6.35
  -8   3  10  225.56   11.33
  -8   3  11  231.26    9.82
  -8   3  12  -14.36   14.44
  -8   3  13   76.72   16.02
  -8   4 -12  464.25   33.56
  -8   4 -10   75.79   19.63
  -8   4  -8  540.03   17.47
  -8   4  -6  210.47    7.00
  -8   4  -4  718.89   20.14
  -8   4  -2 2841.13   65.90
  -8   4   0 2924.79   69.72
  -8   4   2 1430.92   36.59
  -8   4   4  449.31   13.64
  -8   4   6 1053.29   22.66
  -8   4   8   67.13    5.70
  -8   4  10  514.12   18.26
  -8   4  12   30.31   12.99
  -8   5 -12  102.56   21.80
  -8   5 -11  475.87   30.46
  -8   5 -10   39.84   14.58
  -8   5  -9   15.16    4.40
  -8   5  -8  624.27   21.51
  -8   5  -7  330.79   12.70
  -8   5  -6   30.89    3.61
  -8   5  -5   65.83    4.33
  -8   5  -4  942.93   21.44
  -8   5  -3  543.79   12.56
  -8   5  -2  538.81   17.47
  -8   5  -1   87.41    5.56
  -8   5   0  336.71   11.84
  -8   5   1  687.57   19.70
  -8   5   2  236.17    9.89
  -8   5   3  144.21   10.97
  -8   5   4 1048.02   29.59
  -8   5   5  525.17   13.57
  -8   5   6  564.07   15.30
  -8   5   7  318.23   10.54
  -8   5   8   86.40    5.99
  -8   5   9  114.91    6.35
  -8   5  10  203.54   10.75
  -8   5  11  203.54   10.75
  -8   5  12   50.67   14.51
  -8   5  13   85.39   16.38
  -8   6 -12   55.36   20.79
  -8   6 -11  179.00   20.86
  -8   6 -10  361.83   27.57
  -8   6  -9  123.71    7.80
  -8   6  -8  217.54    9.53
  -8   6  -7  613.58   19.99
  -8   6  -6  670.75   16.67
  -8   6  -5   66.26    4.40
  -8   6  -4  216.75    7.15
  -8   6  -3 1729.60   35.73
  -8   6  -2 1445.14   28.58
  -8   6  -1  443.68   14.72
  -8   6   0  180.44    8.66
  -8   6   1 2165.19   52.47
  -8   6   2  331.80   11.76
  -8   6   3   43.31    4.98
  -8   6   4   80.05    5.77
  -8   6   5 1003.27   23.82
  -8   6   6  624.27   16.10
  -8   6   7  291.96   11.91
  -8   6   8  737.73   21.87
  -8   6   9  550.07   16.38
  -8   6  10  579.44   19.42
  -8   6  11   29.45    5.85
  -8   6  12    9.38   12.34
  -8   6  13  167.02   22.23
  -8   7 -12   60.70   18.84
  -8   7 -11  200.44   20.57
  -8   7 -10  450.46   28.51
  -8   7  -9  105.31    7.72
  -8   7  -7  490.09   22.59
  -8   7  -6  374.17   17.68
  -8   7  -5  139.09    6.35
  -8   7  -4  484.17   15.37
  -8   7  -3 1104.46   30.39
  -8   7  -2  667.93   20.86
  -8   7  -1 1368.56   35.80
  -8   7   0  161.46    8.23
  -8   7   1  296.58   11.12
  -8   7   2  238.62    9.09
  -8   7   3 1396.57   36.16
  -8   7   4  101.48    7.00
  -8   7   5   91.45    5.12
  -8   7   6  851.26   20.35
  -8   7   7  510.51   15.81
  -8   7   8   29.45    4.98
  -8   7   9  408.17   14.15
  -8   7  10  150.06    9.24
  -8   7  11  101.48    8.66
  -8   7  12  120.75   16.53
  -8   7  13  116.06   23.17
  -7   0 -12  138.44   24.04
  -7   0 -11  102.56   17.97
  -7   0 -10  506.83   36.31
  -7   0  -9  330.79   13.71
  -7   0  -8  580.74   20.72
  -7   0  -7  123.71    5.99
  -7   0  -6 1738.55   29.16
  -7   0  -5   13.71    2.96
  -7   0  -4  303.07    8.44
  -7   0  -3   31.83    3.61
  -7   0  -2 3101.69   71.82
  -7   0  -1  238.62    9.09
  -7   0   0  349.63   11.04
  -7   0   1  267.71    9.67
  -7   0   2 3408.16   81.56
  -7   0   3   34.00    3.75
  -7   0   4  291.96   11.91
  -7   0   5    5.70    3.61
  -7   0   6 1608.84   25.84
  -7   0   7  121.91    5.34
  -7   0   8  600.30   13.14
  -7   0   9  304.95    8.44
  -7   0  10  498.46   14.36
  -7   0  11   98.31    4.76
  -7   0  12   98.31   20.79
  -7   0  13  105.88   18.26
  -7   1 -12  156.05   20.14
  -7   1 -11  463.09   32.41
  -7   1 -10   84.45   20.72
  -7   1  -9 1160.47   36.59
  -7   1  -8  895.73   27.36
  -7   1  -7 1229.19   24.47
  -7   1  -6   57.81    3.68
  -7   1  -5 1122.36   25.19
  -7   1  -4  721.78   15.88
  -7   1  -3 3048.07   56.37
  -7   1  -2  855.96   23.60
  -7   1  -1  247.86    9.31
  -7   1   0 2175.22   55.14
  -7   1   1  205.06    8.44
  -7   1   2  299.32   15.81
  -7   1   3 2581.00   60.05
  -7   1   4  474.71   11.69
  -7   1   5 1217.93   22.52
  -7   1   6  344.65    8.95
  -7   1   7 1335.00   21.58
  -7   1   8  680.49   15.45
  -7   1   9  449.31   11.40
  -7   1  10  133.46    7.43
  -7   1  11  395.25   14.94
  -7   1  12   20.86   12.27
  -7   1  13   43.31   15.23
  -7   2 -10  325.95   11.62
  -7   2  -9  817.12   16.89
  -7   2  -8  154.03    5.99
  -7   2  -7   74.34    5.12
  -7   2  -6  620.22   14.72
  -7   2  -5  923.30   21.22
  -7   2  -4  199.72    6.86
  -7   2  -3 1838.51   36.88
  -7   2  -2 3095.70   59.76
  -7   2  -1 1776.87   34.00
  -7   2   0  789.70   21.15
  -7   2   1   34.00    4.40
  -7   2   2  596.40   14.44
  -7   2   3 1428.83   28.44
  -7   2   4  209.68    7.80
  -7   2   5  815.61   16.89
  -7   2   6 1752.04   31.47
  -7   2   7  701.71   14.22
  -7   2   8    5.70    3.61
  -7   2   9  458.47   16.10
  -7   2  10  765.73   19.34
  -7   2  11  194.45    9.74
  -7   2  12   73.48   13.79
  -7   2  13  127.32   18.19
  -7   3 -13   87.91   21.65
  -7   3 -12   95.13   23.60
  -7   3 -11  281.06   21.65
  -7   3 -10  219.93   10.39
  -7   3  -9  225.56    7.29
  -7   3  -8    5.70    2.81
  -7   3  -7  977.94   21.87
  -7   3  -6  445.91   11.33
  -7   3  -5  502.07   12.05
  -7   3  -4   74.34    5.12
  -7   3  -3 3712.68   88.42
  -7   3  -2 2152.70   52.33
  -7   3  -1  288.28   10.03
  -7   3   0  122.49    5.92
  -7   3   1 1891.92   49.08
  -7   3   2  308.70   14.15
  -7   3   3  982.99   25.26
  -7   3   4  423.54   13.28
  -7   3   5 1177.00   25.84
  -7   3   6  694.64   16.96
  -7   3   7  450.46   11.40
  -7   3   8    9.38    3.61
  -7   3   9  814.02   24.54
  -7   3  10  310.58    9.46
  -7   3  11  448.15   15.95
  -7   3  12   28.00   15.95
  -7   3  13  127.32   24.83
  -7   4 -13   78.60   19.99
  -7   4 -12  165.58   22.16
  -7   4 -11  281.06   24.32
  -7   4 -10  191.42   10.39
  -7   4  -9  207.37    6.93
  -7   4  -8    7.94    2.89
  -7   4  -7 1008.40   22.16
  -7   4  -6  410.33   11.98
  -7   4  -5  485.32   11.84
  -7   4  -4   80.05    4.33
  -7   4  -3 3570.06   70.66
  -7   4  -2 2115.46   49.44
  -7   4  -1  281.93    9.02
  -7   4   0  152.73    6.64
  -7   4   1 1822.42   45.91
  -7   4   2  323.07   11.62
  -7   4   3  957.87   26.63
  -7   4   4  439.13   13.50
  -7   4   5 1154.99   23.75
  -7   4   6  729.00   17.39
  -7   4   7  503.22   15.66
  -7   4   8   16.67    4.40
  -7   4   9  824.85   27.79
  -7   4  10  292.90    8.30
  -7   4  11  440.28   14.65
  -7   4  12   77.16   20.79
  -7   4  13  139.09   25.33
  -7   5 -13   90.94   22.52
  -7   5 -12  284.67   29.02
  -7   5 -11  127.32   17.61
  -7   5 -10  273.91   19.56
  -7   5  -9  753.90   22.16
  -7   5  -8  156.05    6.71
  -7   5  -7   78.10    4.26
  -7   5  -6  620.22   14.72
  -7   5  -5  902.15   19.34
  -7   5  -4  222.31    8.81
  -7   5  -3 1799.54   36.45
  -7   5  -2 2956.83   58.46
  -7   5  -1 1829.34   43.67
  -7   5   0  800.31   21.29
  -7   5   1   26.63    7.22
  -7   5   2  587.24   16.96
  -7   5   3 1459.51   36.96
  -7   5   4  197.41    9.09
  -7   5   5  849.68   18.77
  -7   5   6 1722.88   37.89
  -7   5   7  708.86   19.99
  -7   5   8    1.44    4.33
  -7   5   9  496.01   16.75
  -7   5  10  743.58   19.05
  -7   5  11  197.41    8.30
  -7   5  12   37.53   20.07
  -7   5  13   84.45   18.77
  -7   6 -13   41.21   18.62
  -7   6 -12  134.11   21.15
  -7   6 -11  379.37   24.11
  -7   6 -10   78.60   18.55
  -7   6  -9  956.21   28.22
  -7   6  -8  834.09   31.04
  -7   6  -7 1182.56   31.40
  -7   6  -6   59.04    4.98
  -7   6  -5 1077.83   28.22
  -7   6  -4  705.97   19.99
  -7   6  -3 2948.03   72.90
  -7   6  -2  876.53   23.89
  -7   6  -1  271.24    9.74
  -7   6   0 2162.73   52.47
  -7   6   1  210.47    7.80
  -7   6   2  324.01    9.67
  -7   6   3 2591.90   62.94
  -7   6   4  440.28   13.50
  -7   6   5 1272.93   28.73
  -7   6   6  341.62    9.96
  -7   6   7 1362.64   35.73
  -7   6   8  684.75   19.70
  -7   6   9  522.71   22.09
  -7   6  10  137.21    6.28
  -7   6  11  381.46   14.72
  -7   6  12   40.56   13.71
  -7   6  13   29.45   16.60
  -6   0 -13  396.33   34.21
  -6   0 -12  223.90   28.94
  -6   0 -11  448.15   34.14
  -6   0 -10  620.22   20.07
  -6   0  -9  662.45   16.60
  -6   0  -8  201.23    7.65
  -6   0  -7 1480.08   26.85
  -6   0  -6 1797.30   29.59
  -6   0  -5  602.97   11.91
  -6   0  -4  791.21   16.60
  -6   0  -3 2419.83   58.18
  -6   0  -2 1936.53   47.28
  -6   0  -1 2330.76   54.49
  -6   0   0  482.94   14.15
  -6   0   1 2292.00   56.59
  -6   0   2 1965.04   47.64
  -6   0   3 2586.42   60.12
  -6   0   4  708.86   18.62
  -6   0   5  613.58   15.95
  -6   0   6 1965.04   30.96
  -6   0   7 1504.98   29.16
  -6   0   8  183.33    5.85
  -6   0   9  745.09   19.05
  -6   0  10  661.00   12.41
  -6   0  11  330.79   16.60
  -6   0  12  233.71   16.46
  -6   1 -13   74.34   23.17
  -6   1 -12  401.67   30.17
  -6   1 -11  176.84   20.72
  -6   1 -10 1689.61   46.41
  -6   1  -9   57.81    4.91
  -6   1  -8  212.78    6.28
  -6   1  -7  720.33   15.88
  -6   1  -6 1714.01   28.94
  -6   1  -5  118.37    4.11
  -6   1  -4 2218.02   43.02
  -6   1  -3  679.12   15.37
  -6   1  -2 3271.53   61.50
  -6   1  -1  519.03   15.88
  -6   1   0 1457.41   36.96
  -6   1   1  902.15   22.59
  -6   1   2 1398.59   34.14
  -6   1   3  999.88   25.48
  -6   1   4 1654.46   28.44
  -6   1   5 2351.55   41.72
  -6   1   6 3861.51   66.76
  -6   1   7  131.58    4.91
  -6   1   8  926.55   19.63
  -6   1   9  198.92    6.86
  -6   1  10 1097.32   19.56
  -6   1  11   65.83   13.06
  -6   1  12  271.24   28.29
  -6   1  13   96.72   22.16
  -6   2 -13  117.79   25.05
  -6   2 -12   27.43   11.55
  -6   2 -11  848.16   28.15
  -6   2 -10   55.36    4.40
  -6   2  -9   41.94    2.81
  -6   2  -8  425.70   11.12
  -6   2  -7 1804.16   31.97
  -6   2  -6  142.91    5.12
  -6   2  -5  387.81    8.44
  -6   2  -4  768.69   16.38
  -6   2  -3 2666.32   52.69
  -6   2  -2  104.80    4.98
  -6   2  -1  736.29   16.02
  -6   2   0 2207.92   42.95
  -6   2   1 1475.96   35.08
  -6   2   2  265.04    7.00
  -6   2   3 1202.99   26.06
  -6   2   4  442.52   10.18
  -6   2   5 1184.44   22.16
  -6   2   6  596.40   13.14
  -6   2   7 2454.26   42.58
  -6   2   8  201.23    6.86
  -6   2   9  538.81   13.71
  -6   2  10  141.61    7.65
  -6   2  11  881.29   46.27
  -6   2  12   51.10   18.84
  -6   2  13  127.32   23.02
  -6   3 -12  286.47   30.89
  -6   3 -10 1394.55   38.11
  -6   3  -8  696.01   17.03
  -6   3  -6 1227.31   31.97
  -6   3  -4 5222.85  100.98
  -6   3   0 1288.30   30.89
  -6   3   2 1459.51   36.96
  -6   3   4  547.54   13.86
  -6   3   6 2085.94   44.17
  -6   3   8    2.17    4.40
  -6   3  10  837.19   24.90
  -6   3  12   22.38   18.04
  -6   3  14  458.47   33.35
  -6   4 -13  113.75   21.80
  -6   4 -12   20.14   20.28
  -6   4 -11  820.23   43.09
  -6   4 -10   48.43    4.48
  -6   4  -9   49.95    3.03
  -6   4  -8  404.92   10.83
  -6   4  -7 1808.70   36.59
  -6   4  -6  144.21    5.77
  -6   4  -5  396.33    9.60
  -6   4  -4  780.67   16.53
  -6   4  -3 2542.89   48.79
  -6   4  -2   97.22    7.43
  -6   4  -1  727.55   20.28
  -6   4   0 2175.22   50.09
  -6   4   1 1509.16   37.60
  -6   4   2  272.98   12.41
  -6   4   3 1267.15   32.55
  -6   4   4  455.01   11.48
  -6   4   5 1182.56   25.84
  -6   4   6  618.92   14.72
  -6   4   7 2510.49   59.26
  -6   4   8  246.20   12.63
  -6   4   9  546.31   13.79
  -6   4  10  158.07    7.43
  -6   4  11  823.26   46.27
  -6   4  12   49.95   18.62
  -6   4  13  129.78   22.66
  -6   4  14  105.88   23.75
  -6   5 -13   79.54   22.52
  -6   5 -12  396.33   27.79
  -6   5 -11  208.88   17.11
  -6   5 -10 1779.11   38.54
  -6   5  -9   78.60    4.26
  -6   5  -8  207.37    7.72
  -6   5  -7  718.89   20.14
  -6   5  -6 1663.19   41.65
  -6   5  -5  117.79    5.85
  -6   5  -4 2090.84   51.61
  -6   5  -3  637.76   17.61
  -6   5  -2 3231.76   76.36
  -6   5  -1  511.74   14.58
  -6   5   0 1511.26   37.60
  -6   5   1  931.45   22.95
  -6   5   2 1327.13   33.27
  -6   5   3  964.51   25.05
  -6   5   4 1752.04   36.02
  -6   5   5 2502.40   51.10
  -6   5   6 3972.45   98.23
  -6   5   7  132.23    6.78
  -6   5   8  921.64   34.28
  -6   5   9  164.20    6.21
  -6   5  10 1069.02   29.88
  -6   5  11   59.84   19.56
  -6   5  12  311.52   28.44
  -6   5  13   -5.70   20.79
  -6   5  14  435.74   33.63
  -5   0 -13  162.83   28.80
  -5   0 -12  261.57   27.79
  -5   0 -11 1478.06   64.02
  -5   0 -10  310.58    7.58
  -5   0  -9  164.20    6.86
  -5   0  -8  122.49    4.76
  -5   0  -7 2583.75   46.41
  -5   0  -6  182.61    5.05
  -5   0  -5 1122.36   17.97
  -5   0  -4 1542.73   27.43
  -5   0  -3 3068.85   59.55
  -5   0  -2  302.14    9.31
  -5   0  -1 1624.00   38.98
  -5   0   0 1534.35   37.89
  -5   0   1 1774.56   43.02
  -5   0   2  227.14    8.08
  -5   0   3 3101.69   71.82
  -5   0   4 1434.97   30.53
  -5   0   5 1069.02   17.54
  -5   0   6  225.56    5.63
  -5   0   7 2736.11   47.78
  -5   0   8  102.56    4.91
  -5   0   9  179.00    5.77
  -5   0  10  270.31   15.01
  -5   0  11 1246.22   36.02
  -5   0  12  272.98   27.50
  -5   1 -13  293.76   23.02
  -5   1 -12  139.09   15.81
  -5   1 -11  416.90   19.78
  -5   1 -10  516.58   22.01
  -5   1  -9  133.46    5.56
  -5   1  -8  484.17   10.61
  -5   1  -7  643.18   12.27
  -5   1  -6 1727.36   24.54
  -5   1  -5 1350.73   19.78
  -5   1  -4  291.96    6.42
  -5   1  -3 1583.15   32.05
  -5   1  -2 1946.06   37.89
  -5   1  -1 1416.70   34.36
  -5   1   0 2556.46   62.51
  -5   1   1 1280.58   32.70
  -5   1   2 2545.64   59.62
  -5   1   3 1099.12   23.17
  -5   1   4  221.51    5.63
  -5   1   5 1251.92   24.68
  -5   1   6 1772.32   27.14
  -5   1   7  739.17   17.54
  -5   1   8   50.67    3.46
  -5   1   9  301.20    7.43
  -5   1  10  601.67   31.61
  -5   1  11  281.06   25.19
  -5   1  12   25.26   16.46
  -5   1  13  218.34   22.23
  -5   2 -13  -10.03   12.92
  -5   2 -12   26.63   11.62
  -5   2 -11  576.84   24.54
  -5   2 -10  470.02   19.78
  -5   2  -9   49.15    3.75
  -5   2  -8  451.62   10.25
  -5   2  -7 1478.06   24.76
  -5   2  -6  596.40   11.84
  -5   2  -5   51.82    2.74
  -5   2  -4  604.27   13.21
  -5   2  -3 1624.00   28.15
  -5   2  -2 1492.49   31.11
  -5   2  -1 1979.33   38.25
  -5   2   0  332.74   10.75
  -5   2   1 2034.69   48.50
  -5   2   2 2956.83   55.50
  -5   2   3 1108.00   23.24
  -5   2   4  116.64    4.04
  -5   2   5  445.91   11.33
  -5   2   6  639.13   14.94
  -5   2   7  195.17    8.23
  -5   2   8   59.84    3.75
  -5   2   9  548.84   12.56
  -5   2  10  218.34   21.44
  -5   2  11   76.72   18.84
  -5   2  12  152.73   23.24
  -5   2  13  141.61   19.20
  -5   3 -13   17.32   21.00
  -5   3 -12   46.92   20.28
  -5   3 -11  448.15   22.74
  -5   3 -10  429.02   21.15
  -5   3  -9   55.00    4.40
  -5   3  -8  459.63   10.39
  -5   3  -7 1513.35   27.14
  -5   3  -6  612.21   13.28
  -5   3  -5   57.81    3.68
  -5   3  -4  562.77   12.78
  -5   3  -3 1595.99   32.19
  -5   3  -2 1459.51   28.73
  -5   3  -1 2017.80   48.29
  -5   3   0  351.65   10.10
  -5   3   1 2076.12   51.39
  -5   3   2 2829.66   68.57
  -5   3   3 1053.29   27.93
  -5   3   4  128.55    4.26
  -5   3   5  444.76   11.33
  -5   3   6  648.66   17.76
  -5   3   7  225.56   12.13
  -5   3   8   55.00    3.61
  -5   3   9  556.42   16.46
  -5   3  10  232.85   18.04
  -5   3  11  150.06   17.76
  -5   3  12   82.43   19.05
  -5   3  13   47.64   20.79
  -5   3  14   97.22   19.63
  -5   4 -13  254.64   32.55
  -5   4 -12  177.56   23.60
  -5   4 -11  425.70   27.72
  -5   4 -10  538.81   33.71
  -5   4  -9  148.11    3.90
  -5   4  -8  464.25   12.70
  -5   4  -7  670.75   18.12
  -5   4  -6 1680.80   41.86
  -5   4  -5 1342.87   31.47
  -5   4  -4  301.20    9.31
  -5   4  -3 1613.17   38.83
  -5   4  -2 1824.73   45.91
  -5   4  -1 1404.58   34.21
  -5   4   0 2608.36   60.34
  -5   4   1 1303.75   31.04
  -5   4   2 2534.81   59.55
  -5   4   3 1108.00   23.24
  -5   4   4  212.78    7.07
  -5   4   5 1238.64   26.49
  -5   4   6 1749.73   42.73
  -5   4   7  690.38   28.22
  -5   4   8   46.92    3.68
  -5   4   9  338.66   11.84
  -5   4  10  632.35   31.11
  -5   4  11  311.52   23.75
  -5   4  12    4.26   18.69
  -5   4  13  223.10   26.49
  -5   4  14  145.51   24.61
  -4   0 -13  120.75   15.95
  -4   0 -12  200.44   15.95
  -4   0 -11  299.32   19.49
  -4   0 -10  200.44   14.44
  -4   0  -9  145.51    4.55
  -4   0  -8  538.81   11.26
  -4   0  -7  305.89    7.51
  -4   0  -6 2117.98   29.67
  -4   0  -5  403.83    7.58
  -4   0  -4 1086.64   17.68
  -4   0  -3  252.12    6.86
  -4   0  -2 2177.75   42.66
  -4   0  -1 5250.06  120.68
  -4   0   0 4122.87   93.18
  -4   0   1 5222.85  116.49
  -4   0   2 1957.89   45.18
  -4   0   3  210.47   10.10
  -4   0   4 1303.75   29.09
  -4   0   5  470.02    9.31
  -4   0   6 2419.83   42.30
  -4   0   7  298.38    9.31
  -4   0   8  496.01   10.75
  -4   0   9  135.98   10.68
  -4   0  10  289.22   15.52
  -4   0  11  201.23   18.26
  -4   1 -13   -6.50   10.83
  -4   1 -12   69.80   13.93
  -4   1 -11  465.40   22.01
  -4   1 -10   21.58    8.73
  -4   1  -9   98.31   12.78
  -4   1  -8  248.72    5.92
  -4   1  -7 1022.11   17.18
  -4   1  -6  143.56    3.90
  -4   1  -5  195.89    5.27
  -4   1  -4 1354.70   21.73
  -4   1  -3  133.46    3.75
  -4   1  -2 1416.70   26.27
  -4   1  -1 4407.03   99.89
  -4   1   0 1672.00   39.55
  -4   1   1  342.63    8.95
  -4   1   2  246.99    7.58
  -4   1   3  229.60    5.70
  -4   1   4  452.77    9.17
  -4   1   5 1986.55   35.94
  -4   1   6  103.14    4.91
  -4   1   7  214.37    5.49
  -4   1   8  218.34    5.56
  -4   1   9  102.56    8.16
  -4   1  10  152.73   13.93
  -4   1  11   88.92   18.26
  -4   1  12  149.41   22.30
  -4   2 -12  282.86   19.85
  -4   2 -10  218.34   15.88
  -4   2  -8 1519.63   27.21
  -4   2  -6   15.81    2.17
  -4   2  -4 1731.83   31.33
  -4   2  -2 5526.15  103.86
  -4   2   0 4112.54   93.04
  -4   2   2 7180.03  132.01
  -4   2   4  125.52    3.61
  -4   2   6  707.41   15.73
  -4   2   8   62.79    2.96
  -4   2  10  465.40   30.17
  -4   2  12   55.36   17.97
  -4   3 -13  -14.36   10.75
  -4   3 -12   61.93   15.23
  -4   3 -11  465.40   22.01
  -4   3 -10   36.88    9.46
  -4   3  -9  135.98   11.26
  -4   3  -8  259.84    6.93
  -4   3  -7  969.56   21.73
  -4   3  -6  142.26    4.48
  -4   3  -5  171.21    7.72
  -4   3  -4 1315.44   31.18
  -4   3  -3  154.75    5.34
  -4   3  -2 1338.90   33.42
  -4   3  -1 4471.48  104.22
  -4   3   0 1587.41   38.54
  -4   3   1  336.71    9.89
  -4   3   2  243.67    7.58
  -4   3   3  252.98    6.86
  -4   3   4  472.40   11.69
  -4   3   5 1884.92   44.32
  -4   3   6   98.31    6.42
  -4   3   7  216.75    6.35
  -4   3   8  232.05    6.57
  -4   3   9  113.75   14.87
  -4   3  10   83.94   14.29
  -4   3  11  117.79   18.04
  -4   3  12  219.93   22.30
  -4   3  13   18.04   14.36
  -3   0 -13  105.88   16.02
  -3   0 -12  109.20   13.50
  -3   0 -11   38.83   10.68
  -3   0 -10   38.18    9.96
  -3   0  -9  125.52   11.40
  -3   0  -8  288.28    6.35
  -3   0  -7  322.06    7.72
  -3   0  -6   22.38    1.52
  -3   0  -5   96.72    2.67
  -3   0  -4 1225.43   18.84
  -3   0  -3 1251.92   18.98
  -3   0  -2 1111.61   21.51
  -3   0  -1  991.43   23.67
  -3   0   0 2210.44   53.05
  -3   0   1  911.89   21.08
  -3   0   2 1257.63   30.46
  -3   0   3 1223.56   26.34
  -3   0   4 1202.99   18.62
  -3   0   5  130.35    7.36
  -3   0   6   16.67    2.89
  -3   0   7  309.64    7.58
  -3   0   8  299.32   12.05
  -3   0   9   91.45   11.33
  -3   0  10   18.04   10.03
  -3   0  11   51.82   13.14
  -3   1 -13  339.67   17.83
  -3   1 -12   82.43   13.21
  -3   1 -11    7.94    9.38
  -3   1 -10   29.45    8.73
  -3   1  -9  179.72   12.27
  -3   1  -8  251.25   13.64
  -3   1  -7  905.40   17.76
  -3   1  -6  317.29    6.71
  -3   1  -5 1583.15   23.53
  -3   1  -4  142.91    3.83
  -3   1  -3 3039.19   44.46
  -3   1  -2  215.96    3.97
  -3   1  -1 1027.23   18.91
  -3   1   0  118.95    4.11
  -3   1   1  803.34   19.78
  -3   1   2 1156.86   21.94
  -3   1   3  252.98    5.99
  -3   1   4   61.57    3.83
  -3   1   5 1317.39   27.28
  -3   1   6   75.79    4.19
  -3   1   7   30.89    1.52
  -3   1   8   23.89    7.36
  -3   1   9  304.95   19.70
  -3   1  10    6.50    7.94
  -3   1  11   28.87   15.88
  -3   2 -13  304.95   16.89
  -3   2 -12   77.16   12.27
  -3   2 -11   10.03   13.64
  -3   2 -10   35.22   10.83
  -3   2  -9  156.05   10.75
  -3   2  -8  305.89   14.07
  -3   2  -7  939.68   19.78
  -3   2  -6  306.83    7.51
  -3   2  -5 1570.30   27.64
  -3   2  -4  135.98    4.40
  -3   2  -3 2989.02   55.79
  -3   2  -2  204.26    6.14
  -3   2  -1 1067.29   26.34
  -3   2   0  115.48    4.62
  -3   2   1  801.82   19.78
  -3   2   2 1180.68   27.72
  -3   2   3  266.84    6.14
  -3   2   4   68.50    4.48
  -3   2   5 1333.05   47.06
  -3   2   6   96.72    3.68
  -3   2   7   31.83    1.52
  -3   2   8   18.69   11.62
  -3   2   9  361.83   23.53
  -3   2  10   22.38   15.23
  -3   2  11   -9.38   15.81
  -3   2  12  -17.32   15.88
  -2   0 -13  300.26   17.68
  -2   0 -12  132.81   16.10
  -2   0 -11   34.65   12.34
  -2   0 -10   97.22   12.20
  -2   0  -9  933.11   29.52
  -2   0  -8  505.68   19.34
  -2   0  -7  115.48    5.20
  -2   0  -6  304.95    7.51
  -2   0  -5 1201.11   18.62
  -2   0  -4 1873.23   27.93
  -2   0  -3 1705.13   24.40
  -2   0  -2  209.68    4.69
  -2   0  -1 2875.56   54.71
  -2   0   0  697.45   18.48
  -2   0   1 2798.33   62.51
  -2   0   2  218.34    5.56
  -2   0   3 1845.44   32.34
  -2   0   4 1663.19   32.84
  -2   0   5 1140.41   25.41
  -2   0   6  382.54    6.28
  -2   0   7  120.75    8.88
  -2   0   8  487.71   16.60
  -2   0   9  835.67   27.93
  -2   0  10  121.33   17.18
  -2   1 -12  478.25   18.77
  -2   1 -10  217.54   16.67
  -2   1  -8 1469.76   45.33
  -2   1  -4 2235.78   38.11
  -2   1  -2  810.99   13.79
  -2   1   0 4663.98  150.42
  -2   1   2 9531.79  152.15
  -2   1   4 4471.48   82.64
  -2   1   6  167.02    5.56
  -2   1   8 1770.09   63.30
  -2   1  10  413.58   28.44
  -1   0 -13  721.78   27.43
  -1   0 -12  278.32   16.17
  -1   0 -11  223.10   14.44
  -1   0 -10  327.90   17.54
  -1   0  -9 1783.66   49.95
  -1   0  -8  616.25   21.36
  -1   0  -7 1374.55   51.82
  -1   0  -6   99.32    8.59
  -1   0  -5 1549.08   40.20
  -1   0  -4  439.13   10.10
  -1   0  -3 5809.30   94.19
  -1   0  -2  184.78    3.68
  -1   0  -1 4503.89   82.93
  -1   0   2  216.75    5.56
  -1   0   3 6086.89  113.17
  -1   0   4  444.76    9.09
  -1   0   5 1319.34   35.15
  -1   0   6  100.40    7.00
  -1   0   7 1193.68   33.42
  -1   0   8  570.42   20.50
  -1   0   9 1559.69   44.53
   0   0 -12 1333.05   62.79
   0   0 -10 2567.36   98.02
   0   0  -4  737.73   29.16
   0   0  -2 2279.16   71.82
   0   0   2 2646.90   91.23
   0   0   4  691.75   25.41
   0   0   6 2518.57   89.00
   0   0   8 2281.76   79.54
   1   0 -13  750.94   28.00
   1   0 -12  299.32   15.81
   1   0 -11  211.26   12.49
   1   0 -10  356.70   20.28
   1   0  -9 1557.60   61.50
   1   0  -8  533.83   28.58
   1   0  -7 1327.13   37.17
   1   0  -6  142.91    7.72
   1   0  -5 1502.89   39.55
   1   0  -4  426.86    7.80
   1   0  -3 5846.18   94.48
   1   0  -2  184.05    4.40
   1   0  -1 4514.72   97.51
   1   0   2  214.37    5.49
   1   0   3 5833.84  106.68
   1   0   4  408.17    8.66
   1   0   5 1382.56   28.00
   1   0   6  103.65    5.99
   1   0   7 1294.07   48.36
   1   0   8  582.04   32.41
   1   0   9 1549.08   59.19
   1   0  10  322.06   20.28
   2  -1 -12  713.12   24.40
   2  -1 -10  508.06   20.57
   2  -1  -8 1838.51   69.15
   2  -1  -6  198.20    4.55
   2  -1  -4 5153.20   73.26
   2  -1  -2 9999.00  182.68
   2  -1   0 4981.06  110.00
   2  -1   2  810.99   13.79
   2  -1   4 2299.73   43.81
   2  -1   6  392.07    7.43
   2  -1   8 1206.67   35.44
   2  -1  10  245.33   20.21
   2   0 -13  308.70   17.97
   2   0 -12  109.78   10.10
   2   0 -11   43.31   13.79
   2   0 -10   97.22   10.03
   2   0  -9  788.18   39.19
   2   0  -8  584.64   31.18
   2   0  -7  137.21    8.81
   2   0  -6  336.71    5.92
   2   0  -5 1206.67   22.38
   2   0  -4 1790.44   31.83
   2   0  -3 1687.37   33.13
   2   0  -2  215.96    6.35
   2   0  -1 2869.79   63.30
   2   0   0  705.97   17.11
   2   0   1 2829.66   51.46
   2   0   2  213.57    4.69
   2   0   3 1820.11   59.62
   2   0   4 1685.21   55.14
   2   0   5 1212.30   24.32
   2   0   7  114.91   10.39
   2   0   8  511.74   25.55
   2   0   9  806.37   35.08
   2   0  10  106.97   12.20
   2   0  11   63.66   13.71
   3  -2 -13  198.92   15.16
   3  -2 -12   28.87   12.99
   3  -2 -11   30.89   10.75
   3  -2 -10   29.45   11.69
   3  -2  -9  465.40   20.86
   3  -2  -8   39.84   13.93
   3  -2  -7   40.56    2.74
   3  -2  -6   61.93    5.92
   3  -2  -5 1253.80   20.93
   3  -2  -4   80.05    2.38
   3  -2  -3  283.73    8.16
   3  -2  -2 1274.80   24.97
   3  -2  -1  957.87   21.65
   3  -2   0   88.92    3.54
   3  -2   1 1122.36   26.99
   3  -2   2  216.75    3.97
   3  -2   3 3003.75   50.09
   3  -2   4  139.74    5.70
   3  -2   5 1513.35   31.33
   3  -2   6  319.17    7.65
   3  -2   7  949.57   18.19
   3  -2   8  281.06   12.63
   3  -2   9  182.61   12.34
   3  -2  10   58.61   15.23
   3  -2  11   13.71   15.16
   3  -1 -13  157.42   12.13
   3  -1 -12   22.38    8.66
   3  -1 -11   42.58   13.71
   3  -1 -10   68.50   12.92
   3  -1  -9  429.02   26.71
   3  -1  -8   36.88   10.10
   3  -1  -7   41.94    2.09
   3  -1  -6   61.57    2.09
   3  -1  -5 1270.98   22.95
   3  -1  -4   76.72    8.44
   3  -1  -3  304.01    7.51
   3  -1  -2 1240.52   30.31
   3  -1  -1  976.28   25.19
   3  -1   0   95.13    3.68
   3  -1   1 1093.78   21.29
   3  -1   2  201.95    4.55
   3  -1   3 2846.83   54.49
   3  -1   4  129.13    4.26
   3  -1   5 1511.26   35.51
   3  -1   6  339.67    8.88
   3  -1   7  967.90   20.07
   3  -1   8  300.26   18.62
   3  -1   9  118.37   11.69
   3  -1  10   64.96   12.13
   3  -1  11   12.20   11.48
   3  -1  12   82.93   17.11
   3   0 -13  132.23   11.76
   3   0 -12   87.91   13.57
   3   0 -11   25.26    9.46
   3   0 -10   72.11   18.69
   3   0  -9  103.65   21.87
   3   0  -8  225.56   16.96
   3   0  -7  311.52    6.64
   3   0  -6   24.47    2.09
   3   0  -5   94.05    3.10
   3   0  -4 1178.88   29.52
   3   0  -3 1186.24   29.59
   3   0  -2 1118.76   26.99
   3   0  -1 1025.57   24.11
   3   0   0 2228.13   50.74
   3   0   1  910.23   17.83
   3   0   2 1238.64   24.61
   3   0   3 1255.75   24.76
   3   0   4 1138.60   27.21
   3   0   5  121.33    5.92
   3   0   6   17.32    3.61
   3   0   7  366.95   11.33
   3   0   8  328.84    7.80
   3   0   9  118.95   15.23
   3   0  10   34.65   14.51
   3   0  11   33.06   16.67
   3   0  12  137.86   20.21
   3   0  13  104.80   14.29
   4  -3 -13    0.72    9.53
   4  -3 -12  228.80   17.90
   4  -3 -11  193.65   14.94
   4  -3 -10  112.60   13.71
   4  -3  -9  163.55   12.34
   4  -3  -8  238.62    6.64
   4  -3  -7  181.17    7.94
   4  -3  -6  116.06    3.46
   4  -3  -5 2029.85   36.31
   4  -3  -4  531.37    9.89
   4  -3  -3  244.47    5.05
   4  -3  -2  208.88    6.21
   4  -3  -1  352.66    8.08
   4  -3   0 1790.44   40.92
   4  -3   1 4307.71   98.74
   4  -3   2 1370.58   33.85
   4  -3   3  150.71    5.27
   4  -3   4 1276.75   23.02
   4  -3   5  218.34    6.35
   4  -3   6  154.75    5.99
   4  -3   7  981.33   21.87
   4  -3   8  297.52    7.43
   4  -3   9   95.13   10.97
   4  -3  10   24.47   10.10
   4  -3  11  520.26   29.45
   4  -2 -12   28.87   12.41
   4  -2 -10  452.77   20.57
   4  -2  -8   69.36    2.67
   4  -2  -6  630.98   14.87
   4  -2  -4  156.77    6.06
   4  -2  -2 7257.62  164.78
   4  -2   0 3874.86   86.97
   4  -2   2 5870.87   94.70
   4  -2   4 1498.77   29.09
   4  -2   6   33.06    2.17
   4  -2   8 1613.17   30.24
   4  -2  10  227.14   17.83
   4  -2  12  294.70   21.22
   4  -1 -13   14.36   10.75
   4  -1 -12  284.67   21.73
   4  -1 -11  129.78   14.72
   4  -1 -10  238.62   21.58
   4  -1  -9  136.56   17.61
   4  -1  -8  223.10    5.63
   4  -1  -7  174.74    4.26
   4  -1  -6  118.37    4.11
   4  -1  -5 1868.61   46.48
   4  -1  -4  517.80   20.79
   4  -1  -3  249.52    7.65
   4  -1  -2  201.95    6.86
   4  -1  -1  366.95   11.33
   4  -1   0 1804.16   43.38
   4  -1   1 4336.01   95.56
   4  -1   2 1386.53   24.04
   4  -1   3  135.98    4.98
   4  -1   4 1274.80   26.85
   4  -1   5  223.10    7.22
   4  -1   6  135.98    7.51
   4  -1   7 1035.90   27.64
   4  -1   8  273.91    8.01
   4  -1   9  137.86   17.03
   4  -1  10   55.36   15.23
   4  -1  11  520.26   31.83
   4  -1  12   92.53   20.14
   4  -1  13    4.26   18.69
   4   0 -13  126.09   16.31
   4   0 -12  222.31   28.00
   4   0 -11  229.60   22.81
   4   0  -9  103.14   21.80
   4   0  -8  530.07   11.12
   4   0  -7  294.70    8.30
   4   0  -6 2150.25   42.37
   4   0  -5  396.33   11.76
   4   0  -4 1083.10   26.56
   4   0  -3  223.90    7.22
   4   0  -2 2085.94   49.08
   4   0  -1 5375.37  122.12
   4   0   0 4192.16   97.44
   4   0   1 5304.70   97.87
   4   0   2 1969.80   47.71
   4   0   3  202.75    6.86
   4   0   4 1199.23   24.18
   4   0   5  448.15   12.49
   4   0   6 2200.34   52.91
   4   0   7  347.61   17.03
   4   0   8  496.01   15.59
   4   0   9  150.06    5.27
   4   0  10  278.32   20.64
   4   0  11  352.66   26.20
   4   0  12  151.43   21.15
   4   0  13  115.48   21.94
   5  -4 -13  172.58   21.15
   5  -4 -12    4.26   14.36
   5  -4 -11  277.45   24.18
   5  -4 -10  726.11   39.12
   5  -4  -9  376.26    9.38
   5  -4  -8   38.83    4.33
   5  -4  -7  703.16   14.22
   5  -4  -6 1621.83   25.98
   5  -4  -5 1335.00   21.58
   5  -4  -4  227.94    4.84
   5  -4  -3 1034.16   17.25
   5  -4  -2 2575.52   43.60
   5  -4  -1 1496.68   29.09
   5  -4   0 2406.62   55.36
   5  -4   1 1530.10   37.82
   5  -4   2 1884.92   46.63
   5  -4   3 1400.54   34.21
   5  -4   4  299.32    7.43
   5  -4   5 1424.79   26.34
   5  -4   6 1711.77   28.87
   5  -4   7  768.69   14.87
   5  -4   8  542.56   15.01
   5  -4   9  132.81    4.33
   5  -4  10  504.45   20.50
   5  -4  11  390.99   25.48
   5  -4  12  188.46   22.88
   5  -3 -13  124.94   21.65
   5  -3 -12  180.44   25.26
   5  -3 -11  146.81   18.91
   5  -3 -10  202.75   19.13
   5  -3  -9  605.64   14.58
   5  -3  -8   61.57    3.83
   5  -3  -7  211.26   10.18
   5  -3  -6  690.38   15.52
   5  -3  -5  387.81    8.44
   5  -3  -4  135.98    4.40
   5  -3  -3  988.04   20.28
   5  -3  -2 2545.64   48.79
   5  -3  -1 2328.17   44.10
   5  -3   0  366.95   10.32
   5  -3   1 1894.23   35.08
   5  -3   2 1525.91   29.38
   5  -3   3 1820.11   32.12
   5  -3   4  555.12   11.40
   5  -3   5   53.41    5.12
   5  -3   6  604.27   13.21
   5  -3   7 1451.28   26.63
   5  -3   8  447.07   11.33
   5  -3   9   59.04    2.89
   5  -3  10  496.01   28.73
   5  -3  11  509.29   32.77
   5  -3  12   67.13   16.75
   5  -3  13    0.72   11.69
   5  -2 -13   79.54   12.92
   5  -2 -12  124.94   25.19
   5  -2 -11  134.68   19.34
   5  -2  -9  599.00   15.81
   5  -2  -8   56.15    3.61
   5  -2  -7  195.89    5.99
   5  -2  -6  662.45   19.34
   5  -2  -5  377.27   10.47
   5  -2  -4  133.46    5.56
   5  -2  -3 1006.74   27.28
   5  -2  -2 2470.28   58.75
   5  -2  -1 2286.88   53.99
   5  -2   0  393.08   11.69
   5  -2   1 1877.92   44.24
   5  -2   2 1525.91   29.38
   5  -2   3 1820.11   32.12
   5  -2   4  587.24   11.69
   5  -2   5   60.70    2.96
   5  -2   6  601.67   11.84
   5  -2   7 1455.39   53.27
   5  -2   8  463.09   13.86
   5  -2   9   54.21    2.74
   5  -2  10  429.02   28.94
   5  -2  12   50.67   12.27
   5  -2  13   67.99   14.65
   5  -1 -13  241.15   17.54
   5  -1 -12  -10.03   14.51
   5  -1  -9  357.71    9.17
   5  -1  -8   41.21    2.74
   5  -1  -7  708.86   19.99
   5  -1  -6 1544.89   38.04
   5  -1  -5 1221.68   31.90
   5  -1  -4  232.85    8.23
   5  -1  -3 1072.56   28.15
   5  -1  -2 2548.31   59.69
   5  -1  -1 1475.96   35.08
   5  -1   0 2491.72   61.71
   5  -1   1 1420.75   34.43
   5  -1   2 1972.18   33.42
   5  -1   3 1370.58   23.89
   5  -1   4  297.52    9.24
   5  -1   5 1356.65   33.63
   5  -1   6 1763.30   45.11
   5  -1   7  745.09   27.86
   5  -1   8  505.68   15.73
   5  -1   9  129.13    4.91
   5  -1  10  525.17   29.52
   5  -1  11  324.01   25.12
   5  -1  12  204.26   23.82
   5  -1  13  344.65   34.93
   5  -1  14   74.34   23.60
   5   0 -13  167.67   25.05
   5   0 -12  318.23   24.90
   5   0 -11 1447.24   65.39
   5   0  -9  145.51    4.55
   5   0  -8  109.20    5.05
   5   0  -7 2486.31   61.64
   5   0  -5 1051.49   26.13
   5   0  -4 1494.58   35.29
   5   0  -3 3158.86   75.50
   5   0  -2  255.51    7.72
   5   0  -1 1615.34   38.90
   5   0   0 1486.28   37.32
   5   0   1 1788.20   34.07
   5   0   2  233.71    8.23
   5   0   3 3180.01   63.66
   5   0   4 1465.64   28.80
   5   0   5 1083.10   28.29
   5   0   6  198.20    7.58
   5   0   7 2594.65   62.94
   5   0   8  102.56    8.16
   5   0   9  186.29    9.53
   5   0  10  276.59    8.01
   5   0  11 1191.80   55.65
   5   0  12  300.26   26.99
   5   0  13  152.73   24.54
   5   0  14  109.78   21.36
   6  -5 -13   50.67   16.46
   6  -5 -12  243.67   28.51
   6  -5 -11   30.89   15.23
   6  -5 -10 1025.57   29.23
   6  -5  -9  165.58    9.02
   6  -5  -8  998.22   23.75
   6  -5  -7  133.46    4.33
   6  -5  -6 3969.05   60.92
   6  -5  -5 2594.65   41.07
   6  -5  -4 1875.54   32.55
   6  -5  -3 1063.76   22.81
   6  -5  -2 1335.00   27.50
   6  -5  -1  807.96   16.82
   6  -5   0 1500.86   31.25
   6  -5   1  543.79   15.01
   6  -5   2 3198.20   75.93
   6  -5   3  693.20   18.41
   6  -5   4 2180.20   37.60
   6  -5   5  118.95    5.27
   6  -5   6 1788.20   29.52
   6  -5   7  800.31   15.23
   6  -5   8  201.95    6.86
   6  -5   9   73.48    3.68
   6  -5  10 1696.25   30.96
   6  -5  11  188.46   14.72
   6  -5  12  337.72   29.59
   6  -4 -13  112.60   18.84
   6  -4 -12   49.95   15.95
   6  -4 -11 1025.57   58.54
   6  -4 -10  167.02    4.84
   6  -4  -9  471.25   12.85
   6  -4  -8  196.68    9.02
   6  -4  -7 2638.60   63.52
   6  -4  -6  632.35   14.87
   6  -4  -5 1255.75   22.88
   6  -4  -4  509.29   12.13
   6  -4  -3 1197.36   24.18
   6  -4  -2  331.80    7.80
   6  -4  -1 1342.87   27.57
   6  -4   0 2180.20   50.16
   6  -4   1  768.69   20.86
   6  -4   2   78.10    3.83
   6  -4   3 2753.00   56.37
   6  -4   4  761.26   16.31
   6  -4   5  415.82   12.05
   6  -4   6  172.58    5.63
   6  -4   7 1877.92   34.93
   6  -4   8  451.62    9.17
   6  -4   9   72.11    3.68
   6  -4  10   55.00    2.81
   6  -4  11  867.00   41.14
   6  -4  12  103.14   20.72
   6  -4  13   98.81   20.86
   6  -3 -12   69.36   20.14
   6  -3 -10  852.85   18.84
   6  -3  -8    6.50    2.89
   6  -3  -6 2147.72   42.37
   6  -3  -4  576.84   16.75
   6  -3  -2 1276.75   32.62
   6  -3   0 1392.53   34.07
   6  -3   2  854.37   17.25
   6  -3   4 4860.45   78.67
   6  -3   6 1378.52   27.93
   6  -3   8  640.51   21.73
   6  -3  10 1315.44   27.28
   6  -3  12  342.63   22.88
   6  -3  14   72.11   14.58
   6  -2 -13  102.56   13.06
   6  -2 -12   50.67   20.28
   6  -2 -10  159.44    4.76
   6  -2  -9  485.32   14.22
   6  -2  -8  212.06    6.28
   6  -2  -7 2459.60   58.61
   6  -2  -6  629.68   17.54
   6  -2  -5 1234.89   43.45
   6  -2  -4  498.46   14.36
   6  -2  -3 1182.56   29.59
   6  -2  -2  284.67    9.96
   6  -2  -1 1317.39   31.18
   6  -2   0 2253.61   53.56
   6  -2   1  765.73   19.34
   6  -2   2   83.94    3.46
   6  -2   3 2809.66   56.95
   6  -2   4  782.19   18.04
   6  -2   5  429.02   10.03
   6  -2   6  171.86    6.35
   6  -2   7 1908.31   46.92
   6  -2   8  445.91   14.72
   6  -2   9   67.13    6.64
   6  -2  10   57.02    3.68
   6  -2  11  966.17   46.77
   6  -2  12  120.75   15.95
   6  -2  13  122.49   19.05
   6  -2  14  -26.63   10.83
   6  -1 -13   21.58   12.27
   6  -1 -12  206.57   23.17
   6  -1 -10 1051.49   34.86
   6  -1  -9  159.44    6.14
   6  -1  -8  939.68   23.02
   6  -1  -7  144.21    5.77
   6  -1  -6 3992.80   91.67
   6  -1  -5 2556.46   62.51
   6  -1  -4 1763.30   45.11
   6  -1  -3 1030.70   39.70
   6  -1  -2 1325.18   33.27
   6  -1  -1  804.85   21.36
   6  -1   0 1461.53   36.96
   6  -1   1  553.89   15.16
   6  -1   2 3207.36   60.85
   6  -1   3  667.93   11.12
   6  -1   4 2200.34   42.87
   6  -1   5  122.49    5.92
   6  -1   6 1765.54   42.87
   6  -1   7  824.85   23.17
   6  -1   8  213.57   10.97
   6  -1   9   54.21    5.92
   6  -1  10 1621.83   34.65
   6  -1  11  174.02   24.83
   6  -1  12  436.89   33.71
   6  -1  13   67.99   16.82
   6  -1  14  191.42   23.02
   6   0 -13  287.41   31.90
   6   0 -12  158.07   22.30
   6   0 -11  376.26   33.35
   6   0 -10  639.13   17.68
   6   0  -9  630.98   16.17
   6   0  -8  189.18    8.16
   6   0  -7 1694.01   42.01
   6   0  -6 1880.23   46.63
   6   0  -5  647.29   17.76
   6   0  -4  773.17   20.93
   6   0  -3 2341.16   57.16
   6   0  -2 1946.06   47.42
   6   0  -1 2341.16   54.57
   6   0   0  510.51   14.58
   6   0   1 2393.41   47.35
   6   0   2 2093.30   54.06
   6   0   3 2559.21   48.94
   6   0   4  724.66   15.88
   6   0   5  573.02   14.15
   6   0   6 1972.18   47.71
   6   0   7 1589.57   40.71
   6   0   8  187.73    8.08
   6   0   9  683.31   18.26
   6   0  10  676.31   20.93
   6   0  11  393.08   12.78
   6   0  12  124.29   21.58
   6   0  13  383.55   27.36
   6   0  14   64.09   15.95
   7  -6 -13   67.13   21.15
   7  -6 -12   81.49   21.80
   7  -6 -11  426.86   32.19
   7  -6 -10  121.33   18.91
   7  -6  -9  442.52   15.81
   7  -6  -8  794.24   25.77
   7  -6  -7 1319.34   25.41
   7  -6  -6  377.27    8.37
   7  -6  -5 1234.89   20.79
   7  -6  -4  410.33    9.82
   7  -6  -3 2570.11   51.75
   7  -6  -2  299.32   10.25
   7  -6  -1  189.18    8.16
   7  -6   0 2150.25   52.33
   7  -6   1  268.57    9.67
   7  -6   2  848.16   23.46
   7  -6   3 3018.47   76.72
   7  -6   4  729.00   18.84
   7  -6   5 1084.90   21.22
   7  -6   6   42.58    3.54
   7  -6   7 1202.99   22.38
   7  -6   8  889.30   19.20
   7  -6   9 1116.95   23.31
   7  -6  10   96.72    5.27
   7  -6  11  384.64   12.63
   7  -6  12  124.94   14.44
   7  -5 -13   80.98   18.84
   7  -5 -12   43.31   14.51
   7  -5 -11  206.57   18.55
   7  -5 -10  714.56   22.95
   7  -5  -9  439.13   14.65
   7  -5  -8   10.03    2.89
   7  -5  -7  830.98   20.14
   7  -5  -6 1691.85   28.73
   7  -5  -5  873.35   15.88
   7  -5  -4  232.05    5.70
   7  -5  -3 1400.54   26.13
   7  -5  -2  545.09   12.56
   7  -5  -1   47.64    2.96
   7  -5   0  807.96   21.36
   7  -5   1 1747.50   42.66
   7  -5   2 2983.18   70.45
   7  -5   3 1749.73   33.71
   7  -5   4  281.06   13.50
   7  -5   5  895.73   17.68
   7  -5   6  667.93   13.86
   7  -5   7   99.32    4.84
   7  -5   8   97.22    7.94
   7  -5   9  908.65   17.83
   7  -5  10  318.23    9.60
   7  -5  11  108.12   15.09
   7  -5  12  225.56   16.17
   7  -5  13  130.35   14.72
   7  -4 -13  115.48   19.63
   7  -4 -12    2.89   20.07
   7  -4 -11  456.16   34.43
   7  -4 -10  309.64   11.33
   7  -4  -9  739.17   17.54
   7  -4  -8   30.31    5.92
   7  -4  -7  514.12   15.81
   7  -4  -6  686.12   15.45
   7  -4  -5 1124.17   28.80
   7  -4  -4  431.26   13.43
   7  -4  -3  923.30   24.47
   7  -4  -2  250.38    8.52
   7  -4  -1 1877.92   46.55
   7  -4   0  136.56    3.75
   7  -4   1  272.11    6.21
   7  -4   2 2182.73   42.66
   7  -4   3 3650.75   68.21
   7  -4   4   78.60    3.83
   7  -4   5  499.61    9.60
   7  -4   6  463.09   16.17
   7  -4   7 1020.38   22.30
   7  -4   8   -2.17    2.96
   7  -4   9  249.52   11.91
   7  -4  10  191.42    6.71
   7  -4  11  362.84   28.65
   7  -4  12   91.45   19.56
   7  -4  13  104.80   21.44
   7  -3 -13  150.71   22.45
   7  -3 -12   23.89   21.00
   7  -3 -11  423.54   28.73
   7  -3 -10  285.54   13.64
   7  -3  -9  743.58   20.50
   7  -3  -8   30.31    3.54
   7  -3  -7  457.32   13.79
   7  -3  -6  669.38   19.49
   7  -3  -5 1129.58   30.68
   7  -3  -4  431.26   13.43
   7  -3  -3  949.57   24.83
   7  -3  -2  244.47    8.37
   7  -3  -1 1822.42   45.91
   7  -3   0  118.95    5.85
   7  -3   1  252.12    9.38
   7  -3   2 2127.87   42.15
   7  -3   3 3894.93   73.77
   7  -3   4   73.48    4.11
   7  -3   5  523.94   13.50
   7  -3   6  400.59   11.84
   7  -3   7 1025.57   20.64
   7  -3   8   -2.89    3.61
   7  -3   9  231.26    9.02
   7  -3  10  181.89    9.46
   7  -3  11  267.71   20.21
   7  -3  12  167.02   22.23
   7  -3  13  165.58   23.53
   7  -2 -13   87.41   12.05
   7  -2 -10  743.58   27.86
   7  -2  -9  413.58   14.22
   7  -2  -8    7.22    3.61
   7  -2  -7  749.49   30.89
   7  -2  -6 1731.83   44.75
   7  -2  -5  788.18   31.69
   7  -2  -4  257.24    9.46
   7  -2  -3 1366.61   35.73
   7  -2  -2  520.26   14.72
   7  -2  -1   47.64    4.48
   7  -2   0  817.12   23.02
   7  -2   1 1736.31   44.75
   7  -2   2 3062.93   50.52
   7  -2   3 1749.73   31.47
   7  -2   5  929.79   19.63
   7  -2   6  717.45   20.14
   7  -2   7  103.14    5.99
   7  -2   9  887.71   28.80
   7  -2  10  344.65   12.99
   7  -2  11  139.09    6.35
   7  -2  12  227.94   20.28
   7  -2  13   80.98   21.73
   7  -1 -13   37.53   20.07
   7  -1 -12   62.79   15.30
   7  -1 -10  100.40    7.00
   7  -1  -9  468.87   22.09
   7  -1  -8  755.34   29.52
   7  -1  -7 1313.49   33.13
   7  -1  -6  350.64   12.05
   7  -1  -5 1154.99   31.04
   7  -1  -4  443.68   13.57
   7  -1  -3 2398.68   57.89
   7  -1  -2  227.94    8.95
   7  -1  -1  181.89    7.22
   7  -1   0 2195.29   52.83
   7  -1   1  277.45    8.08
   7  -1   2  821.74   15.37
   7  -1   3 3116.71   51.03
   7  -1   4  710.30   17.18
   7  -1   5 1145.89   29.09
   7  -1   6   50.67    4.98
   7  -1   7 1197.36   31.61
   7  -1   8  923.30   24.47
   7  -1   9 1140.41   45.33
   7  -1  10  109.20    7.29
   7  -1  11  435.74   15.73
   7  -1  12  152.73   16.60
   7  -1  13   79.54   20.14
   7   0 -12  132.23   17.90
   7   0 -11   75.79   19.63
   7   0  -9  352.66   16.17
   7   0  -8  597.70   26.27
   7   0  -7  150.71    9.89
   7   0  -6 1574.56   40.49
   7   0  -5   31.83    4.26
   7   0  -4  312.53   10.47
   7   0  -3   27.43    5.05
   7   0  -2 3198.20   75.93
   7   0  -1  256.38   10.32
   7   0   0  327.90   10.68
   7   0   1  294.70    8.30
   7   0   2 3311.66   77.30
   7   0   3   30.89    5.05
   7   0   4  241.94    8.37
   7   0   5   14.36    4.26
   7   0   6 1656.62   43.74
   7   0   7  142.26    7.07
   7   0   8  576.84   16.75
   7   0   9  312.53   11.40
   7   0  10  451.62   17.11
   7   0  11   95.13    7.87
   7   0  12  167.02   17.32
   7   0  13   98.31   20.79
   8  -7 -12  145.51   23.31
   8  -7 -11   90.44   17.90
   8  -7 -10   99.32   17.11
   8  -7  -9  394.16   17.03
   8  -7  -8   12.20    5.05
   8  -7  -7  503.22   14.44
   8  -7  -6  812.50   19.92
   8  -7  -5  105.31    4.40
   8  -7  -4  110.36    4.55
   8  -7  -3 1461.53   36.96
   8  -7  -2  234.51    9.02
   8  -7  -1  260.71    8.66
   8  -7   0  124.29    7.22
   8  -7   1 1216.05   31.83
   8  -7   2  625.64   20.14
   8  -7   3 1244.34   34.14
   8  -7   4  540.03   16.24
   8  -7   5   98.81    4.84
   8  -7   6  397.41   10.68
   8  -7   7  540.03   12.49
   8  -7   8   75.79    5.12
   8  -7   9  137.21    6.93
   8  -7  10  363.85   12.27
   8  -7  11  199.72    8.37
   8  -7  12   38.83   10.68
   8  -6 -12   87.41   20.07
   8  -6 -11   55.36   22.38
   8  -6 -10  620.22   41.50
   8  -6  -9  479.40   17.61
   8  -6  -8  803.34   25.91
   8  -6  -7  282.86    9.02
   8  -6  -6  639.13   13.57
   8  -6  -5  984.65   20.21
   8  -6  -4   94.05    3.68
   8  -6  -3   44.03    2.89
   8  -6  -2  333.75    8.81
   8  -6  -1 2005.75   50.52
   8  -6   0  174.02    7.80
   8  -6   1  397.41   13.93
   8  -6   2 1410.64   36.31
   8  -6   3 1774.56   45.26
   8  -6   4  216.75    7.15
   8  -6   5   45.47    4.33
   8  -6   6  654.15   13.71
   8  -6   7  605.64   13.21
   8  -6   8  220.72    7.22
   8  -6   9  143.56    6.42
   8  -6  10  360.74   10.18
   8  -6  11  150.71    9.24
   8  -6  12   36.23   18.12
   8  -6  13  160.81   19.05
   8  -5 -12   18.04   15.09
   8  -5 -11  207.37   20.14
   8  -5 -10  212.06   20.35
   8  -5  -9  129.78   17.11
   8  -5  -8  107.54    9.46
   8  -5  -7  347.61   12.05
   8  -5  -6  512.90   15.81
   8  -5  -5  466.56   11.62
   8  -5  -4 1027.23   22.38
   8  -5  -3  137.21    4.40
   8  -5  -2  200.44    6.06
   8  -5  -1  693.20   15.59
   8  -5   0  387.81   13.79
   8  -5   1   94.55    3.68
   8  -5   2  538.81   12.49
   8  -5   3  531.37   12.41
   8  -5   4  996.49   18.69
   8  -5   5   96.72    4.26
   8  -5   6   40.56    4.48
   8  -5   7  338.66   10.90
   8  -5   8  584.64   14.29
   8  -5   9   -2.17    2.96
   8  -5  10   18.69    6.50
   8  -5  11  384.64   14.72
   8  -5  12  177.56   16.46
   8  -5  13   44.75   21.58
   8  -4 -12   33.06   22.23
   8  -4 -10  474.71   35.15
   8  -4  -6 1042.82   27.79
   8  -4  -4  351.65   12.13
   8  -4  -2 1340.92   35.44
   8  -4   0 3006.71   70.73
   8  -4   2 2901.55   72.32
   8  -4   4  651.40   12.34
   8  -4   6  216.75    7.15
   8  -4   8  621.59   14.72
   8  -4  10  135.98    8.16
   8  -4  12  474.71   31.61
   8  -3 -12   20.86   20.14
   8  -3  -9  121.91    8.88
   8  -3  -8  142.91    9.67
   8  -3  -7  375.18   17.68
   8  -3  -6  497.23   23.96
   8  -3  -5  467.71   15.09
   8  -3  -4  988.04   26.99
   8  -3  -3  132.23    6.78
   8  -3  -2  201.95    8.37
   8  -3  -1  718.89   20.14
   8  -3   0  447.07   13.64
   8  -3   1   87.91    5.56
   8  -3   2  498.46   11.98
   8  -3   3  535.05   13.64
   8  -3   4 1011.86   23.96
   8  -3   5   66.26    4.40
   8  -3   6   46.92    4.40
   8  -3   7  335.70   12.78
   8  -3   8  679.12   30.82
   8  -3   9    5.12    4.33
   8  -3  10   51.10    7.29
   8  -3  11  426.86   15.52
   8  -3  12  191.42   25.26
   8  -3  13   33.06   12.99
   8  -2  -9  487.71   21.36
   8  -2  -8  807.96   32.05
   8  -2  -7  308.70   16.02
   8  -2  -6  640.51   19.05
   8  -2  -5  996.49   27.14
   8  -2  -4   90.94    7.72
   8  -2  -3   54.21    4.33
   8  -2  -2  324.01   11.62
   8  -2  -1 2066.38   48.86
   8  -2   0  196.68    8.30
   8  -2   1  387.81   12.70
   8  -2   2 1449.26   28.65
   8  -2   3 1770.09   31.61
   8  -2   4  198.20    5.27
   8  -2   5   60.70    5.85
   8  -2   6  661.00   20.72
   8  -2   7  610.91   18.62
   8  -2   8  238.62    8.30
   8  -2   9  134.68    6.21
   8  -2  10  364.86   14.36
   8  -2  11  164.20    8.95
   8  -2  12   38.18   21.58
   8  -2  13  222.31   27.21
   8  -1 -12  112.60   15.95
   8  -1  -9  349.63   19.05
   8  -1  -8   -5.70    5.77
   8  -1  -7  528.85   24.68
   8  -1  -6  846.57   34.43
   8  -1  -5   93.04    6.71
   8  -1  -4  142.91    7.07
   8  -1  -3 1412.66   36.38
   8  -1  -2  232.85    9.82
   8  -1  -1  232.85    9.02
   8  -1   0  131.58    6.78
   8  -1   1 1292.13   34.79
   8  -1   2  613.58   14.65
   8  -1   3 1204.86   22.38
   8  -1   4  587.24   14.29
   8  -1   5  132.81    5.56
   8  -1   6  351.65   11.12
   8  -1   7  547.54   17.61
   8  -1   8   55.00    5.20
   8  -1   9  165.58    7.58
   8  -1  10  399.50   16.10
   8  -1  11  187.01   10.32
   8  -1  12   49.95   19.34
   8  -1  13  173.30   26.20
   8   0 -12  167.67   22.95
   8   0 -11  336.71   30.53
   8   0  -9    8.73    7.29
   8   0  -8  109.78    9.60
   8   0  -7  340.68   18.84
   8   0  -6    5.12    5.12
   8   0  -5  160.81   11.55
   8   0  -4  310.58   11.33
   8   0  -3  134.68    7.51
   8   0  -2  105.31    6.64
   8   0  -1 1049.75   29.59
   8   0   0  557.65   16.53
   8   0   1 1097.32   23.17
   8   0   2  123.71    7.15
   8   0   4  260.71    8.66
   8   0   5  175.39    7.15
   8   0   6    7.94    4.98
   8   0   7  322.06   11.55
   8   0   8   67.13    5.70
   8   0   9   17.32    5.12
   8   0  10   87.91   10.10
   8   0  11  250.38   13.57
   8   0  12  141.61   23.67
   8   0  13   58.61   16.02
   9  -8 -12   92.53   19.63
   9  -8 -11  145.51   23.96
   9  -8 -10   98.31   13.86
   9  -8  -9  130.35    8.59
   9  -8  -8   32.41    5.85
   9  -8  -7  121.33    6.50
   9  -8  -6  282.86   10.83
   9  -8  -5  254.64    6.86
   9  -8  -4  331.80   15.66
   9  -8  -3   15.16    4.40
   9  -8  -2  252.98    9.38
   9  -8  -1  558.94   17.76
   9  -8   0  198.20    8.30
   9  -8   1 1736.31   44.75
   9  -8   2  160.09    8.81
   9  -8   3 1034.16   27.64
   9  -8   4  588.54   18.26
   9  -8   5  276.59    8.95
   9  -8   6  536.28   12.41
   9  -8   7  150.71    6.57
   9  -8   8   48.43    4.48
   9  -8   9   34.00    5.63
   9  -8  10   90.94    6.64
   9  -8  11   37.53    4.91
   9  -8  12   53.41   12.20
   9  -7 -12   10.75   18.69
   9  -7 -11  155.40   19.42
   9  -7 -10  245.33   22.74
   9  -7  -9  257.24   11.19
   9  -7  -8   25.26    5.70
   9  -7  -7  794.24   19.70
   9  -7  -6  616.25   16.02
   9  -7  -5   45.47    4.33
   9  -7  -4  886.13   17.61
   9  -7  -3  679.12   16.82
   9  -7  -2  588.54   18.26
   9  -7  -1  321.12    9.60
   9  -7   0 1022.11   22.30
   9  -7   1  993.09   27.07
   9  -7   2  256.38   10.32
   9  -7   3   49.15    6.42
   9  -7   4 1731.83   33.56
   9  -7   5  998.22   20.35
   9  -7   6  707.41   15.73
   9  -7   7  168.39    8.37
   9  -7   8  137.21    6.28
   9  -7   9  191.42    9.67
   9  -7  10    7.22    5.05
   9  -7  11  104.80    7.15
   9  -7  12  250.38   26.34
   9  -7  13   69.80   17.97
   9  -6 -12  176.84   25.70
   9  -6 -11  171.86   24.68
   9  -6 -10  112.60   19.99
   9  -6  -9    5.70    4.98
   9  -6  -8  247.86   11.84
   9  -6  -7  882.88   25.55
   9  -6  -6  560.24   19.05
   9  -6  -5  569.12   14.07
   9  -6  -4  535.05   12.41
   9  -6  -3  447.07   10.25
   9  -6  -2  451.62    9.17
   9  -6  -1  401.67   14.00
   9  -6   0  923.30   24.47
   9  -6   1  862.24   18.91
   9  -6   2    6.50    2.89
   9  -6   3  227.94    8.08
   9  -6   4 1917.69   39.99
   9  -6   5  592.43   13.06
   9  -6   6   94.05    5.20
   9  -6   7  298.38    9.31
   9  -6   8  222.31    8.81
   9  -6   9   67.99    4.91
   9  -6  10   32.41    6.42
   9  -6  11  370.06   15.52
   9  -6  12  352.66   24.25
   9  -6  13   78.10   15.23
   9  -5 -12   48.43   16.46
   9  -5 -11   10.03   15.16
   9  -5 -10   54.21   18.62
   9  -5  -9  108.12    7.80
   9  -5  -8   34.00    6.57
   9  -5  -7  112.02    8.52
   9  -5  -6   17.32    5.85
   9  -5  -5  750.94   32.41
   9  -5  -4  162.18    8.23
   9  -5  -3  468.87   13.93
   9  -5  -2   69.80    4.91
   9  -5  -1 1039.36   29.45
   9  -5   0  421.30   13.21
   9  -5   1  175.39    7.80
   9  -5   2  101.48    4.33
   9  -5   3  282.86    9.02
   9  -5   4  281.93    8.08
   9  -5   5  149.41    5.92
   9  -5   6   44.75    4.33
   9  -5   7  349.63   10.03
   9  -5   8   49.95    5.70
   9  -5   9  394.16   16.02
   9  -5  10   16.67    6.57
   9  -5  11  379.37   14.65
   9  -5  12    8.73   17.47
   9  -5  13  129.13   21.36
   9  -4 -12    9.38   14.51
   9  -4 -11   39.84   19.70
   9  -4  -9   88.92    9.60
   9  -4  -8   37.53    7.22
   9  -4  -6    5.70    5.77
   9  -4  -5  683.31   19.63
   9  -4  -4  150.06    7.22
   9  -4  -3  416.90   14.29
   9  -4  -2   83.94    5.92
   9  -4  -1  996.49   28.87
   9  -4   0  425.70   13.28
   9  -4   1  198.92    6.06
   9  -4   2  116.06    6.93
   9  -4   3  325.95   12.63
   9  -4   4  333.75    9.82
   9  -4   5  130.35    6.78
   9  -4   6   56.15    5.27
   9  -4   7  366.95   10.32
   9  -4   8   76.72    8.44
   9  -4   9  331.80   12.70
   9  -4  10   19.42    5.70
   9  -4  11  349.63   16.10
   9  -4  12   17.32   13.64
   9  -4  13  102.56   21.80
   9  -3 -12  121.91   19.56
   9  -3  -9   14.36    5.70
   9  -3  -8  244.47   14.29
   9  -3  -7  840.29   34.28
   9  -3  -6  503.22   20.50
   9  -3  -5  562.77   24.25
   9  -3  -4  492.47   22.66
   9  -3  -3  436.89   21.36
   9  -3  -2  464.25   15.09
   9  -3  -1  359.73   12.20
   9  -3   0  908.65   24.32
   9  -3   1  818.64   23.02
   9  -3   2   10.03    2.89
   9  -3   3  232.05    6.57
   9  -3   4 1905.93   37.53
   9  -3   5  591.14   15.66
   9  -3   6  105.88    5.56
   9  -3   7  304.95   12.20
   9  -3   8  240.28   10.83
   9  -3   9   66.26   10.03
   9  -3  10   14.36    6.50
   9  -3  11  343.64   15.95
   9  -3  12  344.65   24.90
   9  -3  13   79.54   21.58
   9  -2  -9  242.81   14.22
   9  -2  -8   77.16    8.01
   9  -2  -7  849.68   37.60
   9  -2  -6  691.75   28.29
   9  -2  -5   36.23    8.73
   9  -2  -4  921.64   26.13
   9  -2  -3  648.66   19.13
   9  -2  -2  573.02   16.75
   9  -2  -1  328.84   11.69
   9  -2   0 1011.86   27.36
   9  -2   1 1060.22   28.00
   9  -2   2  270.31    8.81
   9  -2   3   53.41    3.54
   9  -2   4 1696.25   30.96
   9  -2   5 1081.37   28.29
   9  -2   6  750.94   20.64
   9  -2   7  229.60    9.74
   9  -2   8  150.71    8.59
   9  -2  10   21.58    9.46
   9  -2  11  107.54    8.95
   9  -2  12  227.94   26.78
   9  -2  13   71.60   18.19
   9  -1 -12  116.06   21.44
   9  -1  -9  117.79   12.27
   9  -1  -8   10.75    7.22
   9  -1  -7  112.02   10.83
   9  -1  -6  271.24   14.15
   9  -1  -5  276.59   16.10
   9  -1  -4  304.95   15.01
   9  -1  -3   26.63    4.98
   9  -1  -2  248.72   11.04
   9  -1  -1  537.58   16.17
   9  -1   0  200.44    9.89
   9  -1   1 1877.92   37.24
   9  -1   2  170.48    7.00
   9  -1   3 1010.13   27.36
   9  -1   4  592.43   15.66
   9  -1   5  288.28   10.03
   9  -1   6  557.65   19.05
   9  -1   7  187.73    9.60
   9  -1   8   83.94    6.42
   9  -1   9   48.43   10.10
   9  -1  10   94.55    9.96
   9  -1  11   39.84    6.42
   9  -1  12   38.18   15.30
   9  -1  13  144.21   23.24
   9   0 -12   18.69   18.84
   9   0 -11   21.58   10.75
   9   0  -9   51.82    7.72
   9   0  -8   10.75    8.66
   9   0  -7  268.57   16.75
   9   0  -6  110.36    9.60
   9   0  -5    0.72    6.57
   9   0  -4  400.59   21.51
   9   0  -3   73.48    8.73
   9   0  -2  131.58    8.01
   9   0  -1   44.03    8.59
   9   0   0  189.97    9.60
   9   0   1   34.65    3.46
   9   0   2  118.37    8.16
   9   0   3   78.10    7.15
   9   0   4  333.75   10.83
   9   0   5    6.50    3.54
   9   0   6   73.48    5.99
   9   0   7  270.31   12.34
   9   0   8   28.87    4.91
   9   0   9   44.03    9.96
   9   0  10   20.86    9.31
   9   0  11   26.63    7.22
   9   0  12  108.12   17.90
   9   0  13   30.89   18.84
  10  -9 -11  194.45   22.45
  10  -9 -10  466.56   31.33
  10  -9  -9  127.90    8.52
  10  -9  -8    9.38    6.42
  10  -9  -7  291.02   10.10
  10  -9  -6  570.42   19.27
  10  -9  -5   93.04    5.20
  10  -9  -4   58.61    8.66
  10  -9  -3  595.11   28.87
  10  -9  -2  521.48   26.99
  10  -9  -1  176.84    8.59
  10  -9   0   20.86    4.40
  10  -9   1  604.27   18.48
  10  -9   2  228.80    9.74
  10  -9   3  301.20   12.13
  10  -9   4  426.86   14.44
  10  -9   5  364.86   11.26
  10  -9   6  173.30    7.80
  10  -9   7   70.73    4.98
  10  -9   8  129.13    6.71
  10  -9   9   92.53    7.22
  10  -9  10  209.68   10.90
  10  -9  11   49.15    6.42
  10  -9  12   89.43    8.16
  10  -8 -12  189.18   21.44
  10  -8 -11  258.97   24.18
  10  -8 -10    7.94   13.06
  10  -8  -9  219.93   11.98
  10  -8  -8  538.81   18.69
  10  -8  -7  535.05   14.94
  10  -8  -6  178.28    7.87
  10  -8  -5  484.17   12.99
  10  -8  -4  521.48   13.50
  10  -8  -3 1100.86   41.00
  10  -8  -2  514.12   15.81
  10  -8  -1  926.55   26.20
  10  -8   0 1197.36   31.61
  10  -8   1  343.64   12.92
  10  -8   2  459.63   16.10
  10  -8   3  710.30   22.88
  10  -8   4  886.13   20.79
  10  -8   5  629.68   14.80
  10  -8   6  492.47   11.91
  10  -8   7  328.84   10.75
  10  -8   8  217.54    7.94
  10  -8   9  325.95   11.62
  10  -8  10  205.85   10.83
  10  -8  11  169.76    7.00
  10  -8  12    2.89   15.09
  10  -8  13  133.46   21.73
  10  -7 -12  329.85   26.34
  10  -7 -11   35.22   13.06
  10  -7 -10  210.47   21.80
  10  -7  -9  272.98   13.35
  10  -7  -8  329.85   13.64
  10  -7  -7   10.03    5.77
  10  -7  -6  401.67   14.00
  10  -7  -5 1269.10   28.73
  10  -7  -4 1669.76   35.15
  10  -7  -3   19.42    2.17
  10  -7  -2  345.66    9.02
  10  -7  -1 1180.68   36.96
  10  -7   0 1090.17   28.37
  10  -7   1  255.51    9.46
  10  -7   2 1297.97   29.02
  10  -7   3  265.04    9.60
  10  -7   4  636.39   16.24
  10  -7   5  353.67    9.09
  10  -7   6  595.11   13.14
  10  -7   7  244.47    8.37
  10  -7   8  130.35    8.01
  10  -7   9  195.89    9.02
  10  -7  10  552.59   13.86
  10  -7  11   49.15    7.15
  10  -7  12  144.21   22.59
  10  -7  13  167.67   19.49
  10  -6 -12  116.64   23.82
  10  -6 -11   34.00   16.60
  10  -6 -10   72.97   17.90
  10  -6  -9  122.49   17.83
  10  -6  -8   57.81    6.57
  10  -6  -7  328.84   13.64
  10  -6  -6  887.71   36.81
  10  -6  -5  591.14   26.13
  10  -6  -4  444.76   19.27
  10  -6  -3  696.01   19.85
  10  -6  -2  214.37    7.07
  10  -6  -1  714.56   18.69
  10  -6   0  737.73   21.87
  10  -6   1 2578.26   51.82
  10  -6   2  284.67    8.16
  10  -6   3  171.86    6.35
  10  -6   4  512.90   10.97
  10  -6   5  926.55   17.97
  10  -6   6   97.22    6.35
  10  -6   7   29.45    4.98
  10  -6   8  354.68   13.14
  10  -6   9  401.67   11.84
  10  -6  10   92.53    7.22
  10  -6  11    9.38    7.22
  10  -6  12  230.39   22.01
  10  -6  13  359.73   66.26
  10  -5 -12  218.34   23.82
  10  -5 -10   55.00   17.54
  10  -5  -6  359.73   16.31
  10  -5  -4 2939.29   99.03
  10  -5  -2  205.06    9.24
  10  -5   0  394.16   13.86
  10  -5   2  579.44   18.12
  10  -5   4 1410.64   30.24
  10  -5   6  857.54   20.43
  10  -5   8 1088.44   24.83
  10  -5  10  108.12   10.03
  10  -5  12  205.06   26.13
  10  -4 -12   65.83   17.47
  10  -4  -9  183.33   13.06
  10  -4  -8   66.26    8.73
  10  -4  -6  776.20   31.47
  10  -4  -5  656.89   26.20
  10  -4  -4  499.61   22.81
  10  -4  -3  666.56   20.79
  10  -4  -2  207.37    8.52
  10  -4  -1  716.00   25.91
  10  -4   0  655.52   19.27
  10  -4   1 2534.81   59.55
  10  -4   2  252.98    7.72
  10  -4   3  152.08    7.29
  10  -4   4  496.01   13.14
  10  -4   5  933.11   21.36
  10  -4   6   92.53    6.71
  10  -4   7   23.10    5.20
  10  -4   8  358.72   13.21
  10  -4   9  398.42   19.27
  10  -4  10   90.94    8.73
  10  -4  11   24.47    7.15
  10  -4  12  160.09   25.19
  10  -4  13  292.90   24.83
  10  -3  -9  278.32   17.03
  10  -3  -8  304.95   15.95
  10  -3  -7   -2.89    4.98
  10  -3  -6  353.67   18.19
  10  -3  -4 1509.16   56.37
  10  -3  -3   23.10    4.40
  10  -3  -2  317.29   12.41
  10  -3  -1 1269.10   40.20
  10  -3   0 1016.98   27.43
  10  -3   1  244.47   10.90
  10  -3   2 1319.34   35.15
  10  -3   3  278.32    8.08
  10  -3   4  662.45   16.60
  10  -3   5  338.66   10.90
  10  -3   6  583.34   18.19
  10  -3   7  261.57   10.39
  10  -3   8  148.76    8.52
  10  -3   9  189.97   13.35
  10  -3  10  555.12   24.04
  10  -3  11   69.80    8.08
  10  -3  12  225.56   25.05
  10  -3  13  124.29   17.97
  10  -2  -8  593.73   30.10
  10  -2  -7  546.31   26.34
  10  -2  -6  208.88   14.72
  10  -2  -5  385.72   20.07
  10  -2  -3 1164.15   44.03
  10  -2  -2  530.07   16.10
  10  -2  -1  919.98   26.06
  10  -2   0 1223.56   35.73
  10  -2   1  363.85   11.26
  10  -2   2  468.87   11.62
  10  -2   3  814.02   16.89
  10  -2   4  868.59   20.57
  10  -2   5  618.92   20.07
  10  -2   6  484.17   15.37
  10  -2   7  306.83   12.27
  10  -2   8  180.44    9.38
  10  -2   9  300.26   21.44
  10  -2  10  260.71   18.19
  10  -2  11  167.67   11.84
  10  -2  12   36.23   20.35
  10  -2  13  119.53   18.19
  10  -1 -12   45.47   18.12
  10  -1  -9  154.75   12.05
  10  -1  -8   12.99    7.94
  10  -1  -7  302.14   17.76
  10  -1  -6  636.39   28.44
  10  -1  -4   64.09    7.72
  10  -1  -3  625.64   26.85
  10  -1  -2  592.43   28.80
  10  -1  -1  189.18    9.60
  10  -1   0   14.36    5.05
  10  -1   1  635.02   16.24
  10  -1   2  273.91    9.82
  10  -1   3  318.23   13.43
  10  -1   4  447.07   12.49
  10  -1   5  339.67   11.91
  10  -1   6  164.20    8.95
  10  -1   7   41.94    7.29
  10  -1   8  112.60    8.59
  10  -1   9   96.14   11.62
  10  -1  10  208.16   14.72
  10  -1  11   32.41    7.36
  10  -1  12  105.31   22.59
  10   0 -11   99.32   20.35
  10   0 -10   56.15   11.69
  10   0  -9   85.39   10.90
  10   0  -8  187.01   13.21
  10   0  -7  593.73   27.50
  10   0  -6  109.20   12.92
  10   0  -5  326.89   19.42
  10   0  -4  341.62   19.85
  10   0  -3  326.89   18.48
  10   0  -2  184.05   13.86
  10   0  -1  648.66   28.73
  10   0   0  410.33   10.90
  10   0   1  618.92   14.72
  10   0   2  227.94   10.54
  10   0   3  349.63   14.07
  10   0   4  323.07   11.62
  10   0   5  354.68   11.12
  10   0   6  101.48    8.08
  10   0   7  585.94   18.19
  10   0   8  190.69   13.35
  10   0   9   82.43   11.69
  10   0  10   93.04   11.40
  10   0  11  122.49   13.71
  10   0  12  109.78   10.10
  11 -10  -7  245.33   10.97
  11 -10  -6   68.50    7.15
  11 -10  -5  415.82   14.22
  11 -10  -4  162.83   12.34
  11 -10  -3  561.47   26.71
  11 -10  -2  343.64   16.96
  11 -10  -1  788.18   34.72
  11 -10   0  136.56   11.33
  11 -10   1  443.68   15.88
  11 -10   2  492.47   16.67
  11 -10   3  503.22   16.89
  11 -10   4   77.16    8.01
  11 -10   5  542.56   17.54
  11 -10   6  389.90   12.70
  11 -10   7  580.74   14.22
  11 -10   8    0.00    7.22
  11 -10   9  196.68    9.82
  11 -10  10  139.09    8.88
  11 -10  11  208.88   11.62
  11 -10  12   -3.61    5.85
  11  -9 -11  237.83   24.83
  11  -9 -10  426.86   27.79
  11  -9  -9  180.44   19.49
  11  -9  -8  597.70   21.00
  11  -9  -7   44.03    4.26
  11  -9  -6  370.06   11.40
  11  -9  -5  212.06    8.59
  11  -9  -4 1261.45   32.41
  11  -9  -3   90.44    9.17
  11  -9  -2  528.85   23.46
  11  -9  -1  281.06   18.91
  11  -9   0 3370.63   81.13
  11  -9   1  898.97   25.77
  11  -9   2  817.12   23.02
  11  -9   3   51.82    7.36
  11  -9   4 1436.99   30.53
  11  -9   5   74.34    6.50
  11  -9   6  923.30   22.88
  11  -9   7  150.71    7.94
  11  -9   8  431.26   13.43
  11  -9   9   41.21    5.85
  11  -9  10  552.59   17.68
  11  -9  11  224.76   10.47
  11  -9  12   81.49   17.97
  11  -8 -11  711.67   48.72
  11  -8 -10  289.22   20.14
  11  -8  -9  395.25   28.87
  11  -8  -8   54.21    7.94
  11  -8  -7  921.64   27.72
  11  -8  -6  814.02   24.54
  11  -8  -5  485.32   11.84
  11  -8  -4  219.13    7.15
  11  -8  -3 1267.15   32.55
  11  -8  -2  758.30   32.55
  11  -8  -1  624.27   14.80
  11  -8   0  412.50   14.22
  11  -8   1 3128.69   75.14
  11  -8   2  333.75    9.82
  11  -8   3  637.76   16.31
  11  -8   4  545.09   15.09
  11  -8   5 1242.40   26.49
  11  -8   6  177.56    8.59
  11  -8   7  293.76   11.04
  11  -8   8  231.26   11.40
  11  -8   9  677.75   21.00
  11  -8  10  204.26    9.96
  11  -8  11  122.49    7.15
  11  -8  12   96.72   20.07
  11  -7 -12  303.07   26.20
  11  -7 -11  225.56   20.21
  11  -7 -10   45.47   13.06
  11  -7  -9  156.05    9.38
  11  -7  -8  789.70   25.70
  11  -7  -7  576.84   19.34
  11  -7  -6   18.04    5.70
  11  -7  -5  260.71   11.26
  11  -7  -4 1606.75   43.09
  11  -7  -3 1027.23   27.57
  11  -7  -2  299.32   11.19
  11  -7  -1  277.45   11.62
  11  -7   0 1626.16   32.48
  11  -7   1  848.16   18.77
  11  -7   2  283.73    9.02
  11  -7   3 1366.61   29.81
  11  -7   4 1422.77   30.39
  11  -7   5  216.75    9.53
  11  -7   6   61.93    5.05
  11  -7   7  228.80    9.74
  11  -7   8  284.67    9.96
  11  -7   9  426.86   15.52
  11  -7  10  291.02   10.97
  11  -7  11  178.28   11.48
  11  -7  12  112.60   15.37
  11  -6 -12  109.78   20.28
  11  -6 -11  113.75   19.49
  11  -6 -10   28.00   17.32
  11  -6  -9  651.40   35.66
  11  -6  -8  318.23   13.43
  11  -6  -7  277.45   15.23
  11  -6  -6   28.87    8.66
  11  -6  -5 1447.24   55.22
  11  -6  -4  815.61   35.29
  11  -6  -3  684.75   29.52
  11  -6  -2  161.46   10.90
  11  -6  -1 1013.52   22.23
  11  -6   0  913.48   25.98
  11  -6   1 1133.19   30.75
  11  -6   2  203.54    9.17
  11  -6   3  680.49   21.00
  11  -6   4  556.42   15.23
  11  -6   5  998.22   23.75
  11  -6   6  359.73   12.20
  11  -6   7  186.29   13.21
  11  -6   8  162.83    9.60
  11  -6   9  562.77   19.13
  11  -6  10  118.95    9.38
  11  -6  11   99.32    9.09
  11  -6  12   75.79   18.69
  11  -5 -12  124.29   23.96
  11  -5 -11  113.17   17.18
  11  -5 -10   12.20   12.20
  11  -5  -9  537.58   26.13
  11  -5  -8  305.89   18.77
  11  -5  -7  279.26   16.17
  11  -5  -6   48.43    7.87
  11  -5  -5 1502.89   56.23
  11  -5  -4  801.82   35.01
  11  -5  -3  662.45   27.64
  11  -5  -2  137.86   10.10
  11  -5  -1 1010.13   30.75
  11  -5   0  908.65   25.91
  11  -5   1 1255.75   26.63
  11  -5   2  184.78    9.53
  11  -5   3  601.67   18.48
  11  -5   4  560.24   15.23
  11  -5   5  946.25   23.17
  11  -5   6  359.73   11.19
  11  -5   7  208.16   10.10
  11  -5   8  165.58   10.39
  11  -5   9  587.24   26.06
  11  -5  10  148.76   12.49
  11  -5  11  102.56   10.32
  11  -5  12   53.41   14.51
  11  -4 -12  478.25   39.99
  11  -4  -9  173.30   12.05
  11  -4  -8  617.55   30.75
  11  -4  -7  542.56   27.50
  11  -4  -5  304.01   16.89
  11  -4  -4 1643.56   58.82
  11  -4  -3  959.53   36.59
  11  -4  -2  297.52   15.73
  11  -4  -1  289.22   11.91
  11  -4   0 1645.72   41.43
  11  -4   1  889.30   24.04
  11  -4   2  288.28    8.23
  11  -4   3 1313.49   29.23
  11  -4   4 1362.64   31.76
  11  -4   5  183.33    8.01
  11  -4   6   82.43    6.35
  11  -4   7  241.94   10.03
  11  -4   8  277.45   10.75
  11  -4   9  472.40   24.54
  11  -4  10  298.38   18.55
  11  -4  11  136.56   10.68
  11  -4  12  141.04   21.73
  11  -3  -9  345.66   17.97
  11  -3  -8   61.93    8.44
  11  -3  -7  809.47   33.63
  11  -3  -6  829.47   37.17
  11  -3  -5  496.01   25.12
  11  -3  -3 1280.58   51.90
  11  -3  -2  742.13   30.75
  11  -3  -1  580.74   19.42
  11  -3   0  459.63   14.94
  11  -3   1 3286.97   80.12
  11  -3   2  352.66   14.15
  11  -3   3  680.49   14.00
  11  -3   4  564.07   11.48
  11  -3   5 1160.47   32.91
  11  -3   6  195.89    9.74
  11  -3   7  243.67   10.90
  11  -3   8  254.64   11.12
  11  -3   9  758.30   34.07
  11  -3  10  200.44   15.95
  11  -3  11  127.32   11.55
  11  -3  12  124.94   15.01
  11  -2  -9  124.29   11.40
  11  -2  -8  651.40   28.80
  11  -2  -7   44.03    7.87
  11  -2  -6  326.89   19.42
  11  -2  -5  212.78   13.35
  11  -2  -4 1270.98   49.80
  11  -2  -3  107.54   12.27
  11  -2  -2  661.00   29.02
  11  -2  -1  270.31   16.82
  11  -2   0 3327.11   80.55
  11  -2   1  826.36   24.68
  11  -2   2  854.37   18.84
  11  -2   3   57.81    4.48
  11  -2   4 1390.50   30.03
  11  -2   5   72.11    5.92
  11  -2   6  876.53   25.48
  11  -2   7  143.56    9.67
  11  -2   8  339.67   22.81
  11  -2   9   59.04   10.75
  11  -2  10  570.42   32.12
  11  -2  11  207.37   16.24
  11  -2  12   55.36   16.02
  11  -1  -8  303.07   19.63
  11  -1  -7  298.38   21.36
  11  -1  -6   69.36   11.62
  11  -1  -5  528.85   24.68
  11  -1  -4  227.94   14.58
  11  -1  -3  591.14   26.13
  11  -1  -2  419.06   22.01
  11  -1  -1  679.12   29.38
  11  -1   0  150.06   12.49
  11  -1   1  451.62   12.56
  11  -1   2  588.54   15.66
  11  -1   3  502.07   16.89
  11  -1   4   78.60    5.70
  11  -1   5  558.94   15.23
  11  -1   6  379.37   14.65
  11  -1   7  547.54   18.84
  11  -1   8   26.06   12.34
  11  -1   9  194.45   16.46
  11  -1  10  142.91   15.45
  11  -1  11  245.33   17.68
  11  -1  12   21.58    8.01
  11   0 -11   80.98   20.28
  11   0 -10  163.55   17.90
  11   0  -8  341.62   19.85
  11   0  -7  137.21   11.33
  11   0  -6  356.70   22.30
  11   0  -5  366.95   19.56
  11   0  -4  267.71   20.21
  11   0  -3  122.49   14.29
  11   0  -2 1259.50   47.71
  11   0  -1  192.21   15.66
  11   0   0  121.91    5.92
  11   0   1  174.74   16.31
  11   0   2 1171.52   33.13
  11   0   3  182.61    9.46
  11   0   4  305.89   11.26
  11   0   5  356.70   12.20
  11   0   6  383.55   13.71
  11   0   7  146.81    9.09
  11   0   8  295.64   22.16
  11   0   9   55.36   12.78
  11   0  10  199.72   13.64
  11   0  11    4.26   10.03
  11   0  12   52.62    8.59
  12 -11  -8  301.20   18.62
  12 -11  -7  439.13   16.89
  12 -11  -6   77.16    7.07
  12 -11  -5   64.09    5.56
  12 -11  -4  686.12   30.96
  12 -11  -3 1145.89   45.47
  12 -11  -2   55.36    9.96
  12 -11  -1  332.74   18.62
  12 -11   0  663.82   30.46
  12 -11   1  401.67   20.43
  12 -11   2  144.86   13.57
  12 -11   3  165.58   13.14
  12 -11   4  265.90   13.14
  12 -11   5  185.50   11.69
  12 -11   6  241.15   10.03
  12 -11   7  359.73   13.28
  12 -11   8   78.60    7.15
  12 -11   9  121.33    8.88
  12 -11  10  174.02    9.24
  12 -11  11  187.73   10.32
  12 -11  12   94.05    9.38
  12 -10  -8  206.57   16.96
  12 -10  -7  530.07   17.32
  12 -10  -6  329.85   15.59
  12 -10  -5   82.93    6.35
  12 -10  -4   75.79    5.63
  12 -10  -3 1534.35   56.80
  12 -10  -2 1041.09   39.84
  12 -10  -1  169.11   14.65
  12 -10   0  179.00   15.09
  12 -10   1 2769.97  101.77
  12 -10   2  447.07   21.58
  12 -10   3  126.09    8.44
  12 -10   4  133.46    6.21
  12 -10   5  894.14   20.86
  12 -10   6  306.83   11.26
  12 -10   7  262.44   10.47
  12 -10   8  399.50   11.84
  12 -10   9  669.38   18.04
  12 -10  10  262.44   12.20
  12 -10  11   72.11    7.72
  12 -10  12   79.54   10.03
  12  -9 -11  528.85   38.33
  12  -9 -10   66.26   15.30
  12  -9  -9  536.28   33.56
  12  -9  -8  662.45   23.53
  12  -9  -7  401.67   16.17
  12  -9  -6  170.48   14.00
  12  -9  -5  786.67   18.12
  12  -9  -4  806.37   22.88
  12  -9  -3 1039.36   27.72
  12  -9  -2  248.72   16.10
  12  -9  -1 1116.95   44.89
  12  -9   0 2680.18  100.11
  12  -9   1  886.13   36.81
  12  -9   2  558.94   14.00
  12  -9   3  770.21   19.42
  12  -9   4  324.94   10.68
  12  -9   5  773.17   22.45
  12  -9   6  547.54   16.31
  12  -9   7  582.04   16.82
  12  -9   8  258.11   18.98
  12  -9   9  414.73   14.22
  12  -9  10  314.41   14.29
  12  -9  11  282.86   12.63
  12  -9  12   77.16   17.97
  12  -8 -11   33.06   14.51
  12  -8 -10  310.58   25.55
  12  -8  -9  239.49   20.79
  12  -8  -8  768.69   26.85
  12  -8  -7   48.43    6.35
  12  -8  -6  328.84   13.64
  12  -8  -5  291.96   11.91
  12  -8  -4  971.22   26.78
  12  -8  -3   72.11    5.92
  12  -8  -2  729.00   29.02
  12  -8  -1  401.67   20.43
  12  -8   0 2542.89   59.62
  12  -8   1  632.35   14.87
  12  -8   2 1449.26   30.68
  12  -8   3  192.21    7.43
  12  -8   4  900.56   20.93
  12  -8   5  672.12   15.30
  12  -8   6  576.84   15.52
  12  -8   7  191.42    8.95
  12  -8   8  600.30   34.21
  12  -8   9  144.86   12.92
  12  -8  10  840.29   23.39
  12  -8  11   72.97   10.10
  12  -8  12  148.76   21.00
  12  -7 -11  172.58   24.68
  12  -7 -10  275.65   26.78
  12  -7  -9  257.24   23.24
  12  -7  -8   94.55    8.88
  12  -7  -7  946.25   28.08
  12  -7  -6   80.05    8.16
  12  -7  -5  319.17   12.49
  12  -7  -4  429.02   15.59
  12  -7  -3 1250.05   34.21
  12  -7  -2  320.18   10.61
  12  -7  -1 1362.64   55.50
  12  -7   1 1307.64   35.01
  12  -7   2  197.41    9.09
  12  -7   3  542.56   18.77
  12  -7   4  176.11    7.15
  12  -7   5 1234.89   30.24
  12  -7   6   27.43   10.68
  12  -7   7   61.57    8.01
  12  -7   8  144.86   12.92
  12  -7   9  604.27   30.39
  12  -7  10   13.71    7.15
  12  -7  11   18.04    8.66
  12  -7  12   45.47   21.73
  12  -6 -10   76.72   19.27
  12  -6  -6   19.42    8.73
  12  -6  -4 2696.92   89.28
  12  -6  -2   30.31    8.59
  12  -6   0 1378.52   49.87
  12  -6   2  532.60   18.62
  12  -6   4 1144.09   27.28
  12  -6   6  848.16   21.94
  12  -6   8  656.89   20.64
  12  -6  10  169.11   16.10
  12  -6  12  429.02   31.18
  12  -5 -11  212.06   26.63
  12  -5  -8   66.26   10.90
  12  -5  -6   87.41   11.04
  12  -5  -4  452.77   22.88
  12  -5  -3 1212.30   50.52
  12  -5  -2  352.66   19.20
  12  -5  -1 1398.59   52.26
  12  -5   0  238.62   15.73
  12  -5   1 1342.87   27.57
  12  -5   2  190.69    9.67
  12  -5   3  595.11   18.33
  12  -5   4  218.34    9.53
  12  -5   5 1140.41   27.21
  12  -5   6   18.04    5.70
  12  -5   7   69.80    5.85
  12  -5   8  136.56   15.09
  12  -5   9  583.34   27.28
  12  -5  10   23.89   10.25
  12  -5  11   25.26    7.80
  12  -5  12   34.65   20.86
  12  -4  -8  762.77   34.14
  12  -4  -7   76.72   11.76
  12  -4  -6  384.64   21.08
  12  -4  -5  251.25   16.17
  12  -4  -4  936.36   37.82
  12  -4  -3   80.98    9.17
  12  -4  -2  708.86   28.58
  12  -4  -1  401.67   21.51
  12  -4   0 2608.36   87.84
  12  -4   1  717.45   23.02
  12  -4   2 1432.94   30.53
  12  -4   3  189.18    6.64
  12  -4   4  902.15   22.59
  12  -4   5  704.53   15.66
  12  -4   6  583.34   18.19
  12  -4   7  219.93   11.98
  12  -4   8  679.12   28.00
  12  -4   9   98.81   11.76
  12  -4  10  832.57   37.24
  12  -4  11   65.83    8.73
  12  -4  12  120.75   25.41
  12  -3  -8  658.26   33.06
  12  -3  -7  435.74   23.53
  12  -3  -6  141.61   15.95
  12  -3  -5  782.19   34.57
  12  -3  -4  749.49   32.34
  12  -3  -3 1025.57   41.29
  12  -3  -2  232.05   14.72
  12  -3  -1 1212.30   46.77
  12  -3   0 2406.62   84.38
  12  -3   1  829.47   24.76
  12  -3   2  551.37   12.63
  12  -3   3  770.21   14.94
  12  -3   4  304.01    9.38
  12  -3   5  727.55   24.61
  12  -3   6  561.47   20.35
  12  -3   7  608.24   21.22
  12  -3   8  297.52   20.35
  12  -3   9  463.09   25.41
  12  -3  10  323.07   23.17
  12  -3  11  304.95   20.64
  12  -3  12   25.26   20.28
  12  -2  -8  195.17   16.53
  12  -2  -7  592.43   26.13
  12  -2  -6  291.96   21.15
  12  -2  -5   77.16    8.52
  12  -2  -4   92.53   10.83
  12  -2  -3 1754.28   65.25
  12  -2  -2 1020.38   39.48
  12  -2  -1  195.89   16.53
  12  -2   0  187.73   16.17
  12  -2   1 2414.49   58.10
  12  -2   2  525.17   14.80
  12  -2   3  118.95    6.42
  12  -2   4  143.56    7.07
  12  -2   5  926.55   22.88
  12  -2   6  347.61   15.01
  12  -2   7  250.38   11.91
  12  -2   8  383.55   23.17
  12  -2   9  733.40   33.49
  12  -2  10  258.97   19.92
  12  -2  11   74.85   14.44
  12  -2  12   84.45    9.38
  12  -1 -11  208.16   21.73
  12  -1  -8  348.62   22.09
  12  -1  -7  521.48   25.77
  12  -1  -6   73.48   10.10
  12  -1  -5   41.21   13.14
  12  -1  -4  683.31   29.52
  12  -1  -3 1113.41   43.02
  12  -1  -2   15.16   11.55
  12  -1  -1  257.24   16.38
  12  -1   0  684.75   30.96
  12  -1   1  395.25   14.94
  12  -1   2   98.81   11.76
  12  -1   3  198.92   16.67
  12  -1   4  250.38   10.18
  12  -1   5  178.28    8.59
  12  -1   6  273.91    9.82
  12  -1   7  323.07   14.51
  12  -1   8   51.10   13.86
  12  -1   9  142.26   16.67
  12  -1  10  191.42   16.38
  12  -1  11  173.30   19.13
  12  -1  12   84.45    9.89
  12   0 -10  132.23   17.90
  12   0  -9  127.90   17.61
  12   0  -8  160.09   16.31
  12   0  -7  225.56   17.76
  12   0  -6  982.99   42.15
  12   0  -5  242.81   17.61
  12   0  -3    0.72   12.41
  12   0  -2  236.17   18.98
  12   0  -1  460.78   15.01
  12   0   0   64.96   13.86
  12   0   1  463.09   25.41
  12   0   2  201.23   12.99
  12   0   3   26.63    8.59
  12   0   4   68.50    5.77
  12   0   5  254.64   11.12
  12   0   6  798.79   19.78
  12   0   7  185.50   16.10
  12   0   8  175.39   17.76
  12   0   9  148.11   16.38
  12   0  10  189.97   17.03
  12   0  11   42.58   11.55
  13 -12  -8  108.12   13.93
  13 -12  -7  596.40   28.87
  13 -12  -6  253.78   11.12
  13 -12  -5   72.97    7.36
  13 -12  -4  381.46   19.92
  13 -12  -3  379.37   19.85
  13 -12  -2  214.37   14.94
  13 -12  -1  102.56   13.57
  13 -12   0  129.13   15.88
  13 -12   1  654.15   34.36
  13 -12   2  144.86   10.97
  13 -12   3   -8.73   10.83
  13 -12   4   -1.44   12.34
  13 -12   5  192.93   17.90
  13 -12   6  434.65   13.43
  13 -12   7  269.44   10.61
  13 -12   8   98.81    7.51
  13 -12   9  257.24   12.05
  13 -12  10   69.36    8.52
  13 -12  11   80.98    8.73
  13 -11  -8  424.62   22.16
  13 -11  -7  212.06   10.97
  13 -11  -6  360.74   15.30
  13 -11  -5  217.54    9.53
  13 -11  -4  108.12    7.29
  13 -11  -3  467.71   25.55
  13 -11  -2 1382.56   53.92
  13 -11  -1  327.90   16.53
  13 -11   0  708.86   31.47
  13 -11   1  148.76   13.14
  13 -11   2  996.49   39.05
  13 -11   3  303.07   17.76
  13 -11   4  718.89   21.58
  13 -11   5   98.81    6.42
  13 -11   6  444.76   13.57
  13 -11   7  211.26   12.49
  13 -11   8  137.86    8.81
  13 -11   9  148.11    8.52
  13 -11  10  393.08   14.94
  13 -11  11   46.19    8.01
  13 -10 -10  170.48   18.91
  13 -10  -9   -2.89   14.36
  13 -10  -8  910.23   27.57
  13 -10  -7  246.20   16.89
  13 -10  -6  273.91   16.89
  13 -10  -5  129.13    7.36
  13 -10  -4  749.49   22.09
  13 -10  -3  851.26   23.53
  13 -10  -2  690.38   31.04
  13 -10  -1  112.02   12.49
  13 -10   0 1386.53   53.99
  13 -10   1  543.79   25.05
  13 -10   2  490.09   15.45
  13 -10   3  192.93    9.67
  13 -10   4  721.78   18.77
  13 -10   5  576.84   16.75
  13 -10   6  394.16   12.78
  13 -10   7  284.67   14.51
  13 -10   8  387.81   17.97
  13 -10   9  172.58    9.17
  13 -10  10  366.95   15.45
  13 -10  11  127.32   12.13
  13  -9 -11  303.07   29.95
  13  -9 -10  168.39   20.93
  13  -9  -9  261.57   22.59
  13  -9  -8   28.00    7.94
  13  -9  -7  723.22   23.10
  13  -9  -6  252.98   11.12
  13  -9  -5  202.75    9.96
  13  -9  -4  112.60   13.14
  13  -9  -3 1005.00   39.19
  13  -9  -1  550.07   22.66
  13  -9   0  332.74    9.82
  13  -9   1 1663.19   41.65
  13  -9   2  485.32   15.37
  13  -9   3  206.57   10.03
  13  -9   4  213.57    9.46
  13  -9   5  929.79   22.95
  13  -9   6  215.96    9.46
  13  -9   7   80.98    8.73
  13  -9   8  141.61   10.25
  13  -9   9 1041.09   45.11
  13  -9  10  149.41   12.49
  13  -9  11   29.45    6.42
  13  -9  12  171.21   18.98
  13  -8 -11   36.23   18.12
  13  -8 -10   85.39   19.34
  13  -8  -9  274.78   23.17
  13  -8  -8  170.48    9.82
  13  -8  -7  441.37   22.59
  13  -8  -6   22.38    5.85
  13  -8  -5   52.62    5.85
  13  -8  -4  522.71   17.18
  13  -8  -3  341.62   11.91
  13  -8  -2   78.60   11.40
  13  -8  -1  362.84   20.50
  13  -8   0  967.90   41.79
  13  -8   1 1125.97   43.31
  13  -8   2   -0.72    6.57
  13  -8   3  480.63   12.99
  13  -8   4  276.59    9.82
  13  -8   5  109.78    6.78
  13  -8   6  102.56    8.73
  13  -8   7  304.01   14.07
  13  -8   8  298.38   18.55
  13  -8   9  118.95   15.81
  13  -8  10  203.54    9.17
  13  -8  11  110.94   10.75
  13  -8  12  240.28   24.97
  13  -7 -11   12.99   19.56
  13  -7 -10   61.57   18.98
  13  -7  -9  352.66   26.20
  13  -7  -8  169.76   13.28
  13  -7  -7   61.57    7.15
  13  -7  -6   60.70    7.15
  13  -7  -5   61.57   10.10
  13  -7  -4  535.05   23.60
  13  -7  -3  425.70   14.44
  13  -7  -2   44.03    3.54
  13  -7  -1  986.38   40.49
  13  -7   0  643.18   27.28
  13  -7   1   93.04    9.82
  13  -7   2  123.71   11.33
  13  -7   3  241.94   11.69
  13  -7   4  417.98   15.37
  13  -7   5   58.61    5.77
  13  -7   6   74.34    6.50
  13  -7   7  110.94   12.99
  13  -7   8   20.14   10.10
  13  -7   9   92.53    9.31
  13  -7  10  103.65   13.64
  13  -7  11   79.54   10.03
  13  -7  12   36.23   21.00
  13  -6 -11   36.23   17.47
  13  -6 -10   83.94   14.29
  13  -6  -7   74.85   11.62
  13  -6  -6   49.15   10.18
  13  -6  -5   34.00    8.81
  13  -6  -4  505.68   25.41
  13  -6  -3  430.18   21.15
  13  -6  -2   44.03    7.15
  13  -6  -1 1042.82   43.38
  13  -6   0  643.18   29.95
  13  -6   1  135.98   12.56
  13  -6   2   90.94    7.15
  13  -6   3  219.93   11.19
  13  -6   4  384.64   11.62
  13  -6   5   59.84    5.85
  13  -6   6   84.45    8.88
  13  -6   7   77.16    8.52
  13  -6   8   10.03    8.66
  13  -6   9  100.40   15.09
  13  -6  10  118.37   12.85
  13  -6  11   73.48    9.24
  13  -6  12   41.94   19.49
  13  -5 -11   15.81   15.81
  13  -5  -8  143.56   15.45
  13  -5  -7  445.91   24.97
  13  -5  -5   69.80    9.89
  13  -5  -4  497.23   23.96
  13  -5  -3  324.01   20.28
  13  -5  -2   85.89   12.49
  13  -5  -1  297.52   15.73
  13  -5   0 1060.22   40.28
  13  -5   1 1055.02   40.13
  13  -5   2   10.75    2.81
  13  -5   3  440.28   13.50
  13  -5   4  260.71   10.39
  13  -5   5   96.14    6.35
  13  -5   6  107.54    6.71
  13  -5   7  283.73   13.57
  13  -5   8  209.68   17.11
  13  -5   9  124.29   13.79
  13  -5  10  170.48   17.54
  13  -5  11  105.88   12.70
  13  -5  12  241.15   27.50
  13  -4  -7  733.40   34.93
  13  -4  -6  250.38   16.17
  13  -4  -5  241.94   15.88
  13  -4  -4  129.13   10.97
  13  -4  -3  949.57   38.11
  13  -4  -2  183.33   13.86
  13  -4  -1  561.47   30.53
  13  -4   0  336.71   20.72
  13  -4   1 1716.24   62.36
  13  -4   2  550.07   17.61
  13  -4   3  247.86    7.58
  13  -4   4  205.06    7.72
  13  -4   5  892.48   24.11
  13  -4   6  193.65   10.47
  13  -4   7   96.14   13.71
  13  -4   8  109.20   12.34
  13  -4   9  863.82   36.31
  13  -4  10  126.09   15.09
  13  -4  11   54.21   10.68
  13  -4  12  181.17   12.99
  13  -3  -8  868.59   39.63
  13  -3  -7  278.32   20.64
  13  -3  -6  243.67   19.27
  13  -3  -5  160.09   12.27
  13  -3  -4  785.15   34.65
  13  -3  -3  829.47   35.58
  13  -3  -2  629.68   29.67
  13  -3  -1  128.55   14.65
  13  -3   0 1509.16   54.28
  13  -3   1  547.54   26.42
  13  -3   2  491.24   17.90
  13  -3   3  179.00    7.94
  13  -3   4  806.37   16.82
  13  -3   5  565.30   19.20
  13  -3   6  378.36   15.66
  13  -3   7  294.70   20.28
  13  -3   8  435.74   25.77
  13  -3   9  174.74   15.59
  13  -3  10  328.84   25.33
  13  -3  11  110.36   14.65
  13  -2  -8  398.42   23.60
  13  -2  -7  173.30   19.13
  13  -2  -6  419.06   22.01
  13  -2  -5  197.41   12.05
  13  -2  -4  130.35   12.27
  13  -2  -3  403.83   20.50
  13  -2  -2 1290.25   54.06
  13  -2  -1  356.70   19.27
  13  -2   0  789.70   33.20
  13  -2   1  180.44    9.38
  13  -2   2  840.29   24.90
  13  -2   3  318.23   23.02
  13  -2   4  703.16   22.81
  13  -2   5   73.48    5.99
  13  -2   6  504.45   19.34
  13  -2   7  191.42   17.11
  13  -2   8  131.58   14.15
  13  -2   9  132.23   12.99
  13  -2  10  394.16   27.72
  13  -2  11   57.02   16.60
  13  -1  -8  113.75   10.90
  13  -1  -7  517.80   29.38
  13  -1  -6  261.57   18.26
  13  -1  -4  315.34   18.12
  13  -1  -3  324.01   20.28
  13  -1  -2  218.34   19.85
  13  -1  -1  108.12   11.76
  13  -1   0  156.77    8.08
  13  -1   1  613.58   19.99
  13  -1   2  152.08   14.58
  13  -1   3   34.00   13.79
  13  -1   4   10.03    7.15
  13  -1   5  167.02    9.74
  13  -1   6  419.06   13.21
  13  -1   7  222.31   20.86
  13  -1   8   90.44   12.27
  13  -1   9  288.28   21.87
  13  -1  10   49.15   13.57
  13  -1  11  102.56   14.72
  13   0 -10  156.05   19.49
  13   0  -9   55.36   13.57
  13   0  -8   63.66   13.71
  13   0  -7  189.97   18.55
  13   0  -6    0.00    7.22
  13   0  -5  255.51   20.64
  13   0  -4   25.26    8.66
  13   0  -3  220.72   16.75
  13   0  -2  241.94   18.41
  13   0  -1  232.05    8.16
  13   0   0  280.12   18.91
  13   0   1  215.96   20.50
  13   0   2  178.28   15.81
  13   0   3  190.69   22.23
  13   0   4    8.73   12.41
  13   0   5  221.51   12.78
  13   0   6   23.89    8.66
  13   0   7  185.50   16.82
  13   0   8   48.43   14.58
  13   0   9   71.60   15.01
  13   0  10   90.44   15.30
  13   0  11  113.17   17.18
  14 -13  -7   56.15   11.69
  14 -13  -6  357.71   23.39
  14 -13  -5   13.71    4.98
  14 -13  -4  350.64   22.16
  14 -13  -3   54.21   13.06
  14 -13  -2  494.85   25.12
  14 -13  -1   41.94   12.85
  14 -13   0  124.29   13.79
  14 -13   1   77.16   12.27
  14 -13   2  672.12   34.79
  14 -13   3   18.04    8.66
  14 -13   4   49.15   11.69
  14 -13   5   -2.89    4.98
  14 -13   6  952.89   33.20
  14 -13   7   36.88    6.50
  14 -13   8   32.41    7.36
  14 -13   9   26.06    7.15
  14 -13  10  313.47   14.29
  14 -12  -7  552.59   31.61
  14 -12  -6  189.18   16.24
  14 -12  -5  125.52    7.80
  14 -12  -4  526.39   18.48
  14 -12  -3  430.18   24.54
  14 -12  -2   77.16    9.89
  14 -12  -1  257.24   21.51
  14 -12   0  128.55   14.65
  14 -12   1 1206.67   52.26
  14 -12   2  412.50   27.28
  14 -12   3  172.58   19.78
  14 -12   4   -2.89    5.70
  14 -12   5  595.11   22.30
  14 -12   6  436.89   17.97
  14 -12   7  310.58   16.10
  14 -12   8   25.26    6.50
  14 -12   9  194.45   11.26
  14 -12  10   59.84    8.73
  14 -12  11  148.11    9.82
  14 -11  -8   46.92   10.68
  14 -11  -7  608.24   31.83
  14 -11  -6   67.13   13.64
  14 -11  -5   49.15    4.91
  14 -11  -4   68.50    4.91
  14 -11  -3 1424.79   38.54
  14 -11  -2  257.24   18.98
  14 -11  -1  144.86   13.57
  14 -11   0   30.89   10.18
  14 -11   2  433.50   14.51
  14 -11   3   80.98    7.22
  14 -11   4   69.80    8.08
  14 -11   5  908.65   25.91
  14 -11   6  184.78   12.41
  14 -11   7  463.09   18.48
  14 -11   8   17.32    8.73
  14 -11   9  282.86   10.83
  14 -11  10  131.58    9.89
  14 -11  11   27.43   10.10
  14 -10 -10  227.14   22.66
  14 -10  -9  216.75   19.78
  14 -10  -8  357.71   15.23
  14 -10  -7  171.86   11.26
  14 -10  -6  238.62   16.60
  14 -10  -5   46.19   11.69
  14 -10  -4  458.47   21.87
  14 -10  -3  115.48   12.13
  14 -10  -2  199.72   18.19
  14 -10   0  265.90    9.67
  14 -10   1  314.41   11.40
  14 -10   2  270.31   10.61
  14 -10   3  252.98   11.98
  14 -10   4  110.94    8.52
  14 -10   5   76.72    8.01
  14 -10   6 1276.75   28.80
  14 -10   7  317.29   13.43
  14 -10   8   91.45    8.73
  14 -10   9   33.06   12.34
  14 -10  10  212.06   14.07
  14 -10  11   50.67    8.01
  14  -9 -10   82.93   18.12
  14  -9  -9   84.45   12.34
  14  -9  -8   59.04    9.53
  14  -9  -7   71.60    7.72
  14  -9  -6  403.83   16.17
  14  -9  -5  209.68   10.10
  14  -9  -4  261.57   11.33
  14  -9  -3  317.29   19.13
  14  -9  -2  169.11   12.56
  14  -9  -1  445.91   22.66
  14  -9   0  855.96   36.16
  14  -9   1   90.44   12.78
  14  -9   2   59.84   13.71
  14  -9   3  319.17   12.49
  14  -9   4  436.89   15.73
  14  -9   5  137.86    9.46
  14  -9   6  246.99    9.31
  14  -9   7  426.86   24.40
  14  -9   8   67.99   13.71
  14  -9   9   88.92   13.71
  14  -9  10   77.16    8.01
  14  -9  11  110.94   12.41
  14  -8 -10   70.73   18.98
  14  -8  -9  142.91   15.45
  14  -8  -8   22.38    6.64
  14  -8  -7   74.85    7.87
  14  -8  -6  694.64   22.66
  14  -8  -5  224.76   10.47
  14  -8  -4   69.36   10.32
  14  -8  -3   74.85    5.56
  14  -8  -2   60.70    8.81
  14  -8  -1  289.22   19.20
  14  -8   0  543.79   25.05
  14  -8   1  135.98   14.44
  14  -8   2  417.98   21.94
  14  -8   3  115.48   14.44
  14  -8   4   41.21   11.76
  14  -8   5  271.24   13.28
  14  -8   6   -2.89    7.94
  14  -8   7   56.15   14.51
  14  -8   8  146.81   14.29
  14  -8   9   47.64   11.48
  14  -8  10   32.41   10.68
  14  -8  11   32.41    9.46
  14  -7 -10  125.52   18.69
  14  -7  -8  118.37    8.16
  14  -7  -6  714.56   33.06
  14  -7  -4  234.51   17.25
  14  -7  -2  132.23   13.57
  14  -7   0  622.89   30.82
  14  -7   2  355.69   20.28
  14  -7   4  737.73   24.83
  14  -7   6   28.87    6.35
  14  -7   8  173.30    9.89
  14  -7  10   68.50   13.79
  14  -6 -10  137.21   20.14
  14  -6  -8   26.63   11.62
  14  -6  -6  693.20   32.55
  14  -6  -5  220.72   13.57
  14  -6  -4  148.76   14.44
  14  -6  -3   69.36   13.86
  14  -6  -2   33.06   11.40
  14  -6  -1  316.28   16.24
  14  -6   0  604.27   29.09
  14  -6   1  100.98   12.99
  14  -6   2  380.45   19.92
  14  -6   3  122.49   14.29
  14  -6   4   38.83    7.36
  14  -6   5  209.68   10.10
  14  -6   6   -3.61    5.85
  14  -6   7   53.41    7.07
  14  -6   8  199.72   15.16
  14  -6   9    2.89   11.48
  14  -6  10   47.64   12.99
  14  -6  11   15.81   10.90
  14  -5  -8   70.73   12.20
  14  -5  -7   56.15   12.05
  14  -5  -6  393.08   21.29
  14  -5  -5  201.95   14.51
  14  -5  -4  253.78   17.97
  14  -5  -3  296.58   20.35
  14  -5  -2  152.08   14.58
  14  -5  -1  461.94   24.25
  14  -5   0  767.25   32.77
  14  -5   1   81.49    9.24
  14  -5   2   92.53    5.70
  14  -5   3  264.17   19.20
  14  -5   4  370.06   16.53
  14  -5   5  164.20    6.86
  14  -5   6  249.52   13.57
  14  -5   7  359.73   22.45
  14  -5   9   60.70   12.99
  14  -5  10   89.43   13.71
  14  -5  11  168.39   18.84
  14  -4  -8  420.22   24.25
  14  -4  -7  139.09   13.93
  14  -4  -6  268.57   19.34
  14  -4  -5   57.02   10.10
  14  -4  -4  385.72   25.33
  14  -4  -3  147.46   15.66
  14  -4  -2  186.29   15.37
  14  -4  -1  280.12   16.17
  14  -4   0  236.17   14.87
  14  -4   1  354.68   19.20
  14  -4   2  265.90    7.87
  14  -4   3  217.54    9.53
  14  -4   4   80.05    8.66
  14  -4   5   97.22    8.44
  14  -4   6 1282.53   36.59
  14  -4   7  304.95   23.46
  14  -4   8  120.75   12.99
  14  -4   9   41.94   13.57
  14  -4  10  175.39   14.22
  14  -4  11   72.11   12.78
  14  -3  -8  -18.69   12.34
  14  -3  -7  656.89   28.94
  14  -3  -6   23.89   12.34
  14  -3  -5   78.10   12.34
  14  -3  -4   36.88   10.10
  14  -3  -3 1455.39   53.27
  14  -3  -2  223.90   17.68
  14  -3  -1  160.81   16.38
  14  -3   0   67.99   12.41
  14  -3   1  624.27   32.19
  14  -3   2  374.17   14.58
  14  -3   3   87.41    8.52
  14  -3   4   58.61    7.43
  14  -3   5  810.99   38.25
  14  -3   6  212.78   13.35
  14  -3   7  498.46   30.03
  14  -3   8  -16.67   10.10
  14  -3   9  318.23   23.96
  14  -3  10  189.97   17.76
  14  -3  11   46.92   12.85
  14  -2  -8  180.44   16.60
  14  -2  -7  656.89   33.06
  14  -2  -6  222.31   16.82
  14  -2  -5   70.73   15.81
  14  -2  -4  538.81   28.65
  14  -2  -3  481.79   23.60
  14  -2  -2   90.94   15.88
  14  -2  -1  291.02   21.08
  14  -2   0  142.26   16.67
  14  -2   1 1022.11   30.89
  14  -2   2  435.74   15.73
  14  -2   3  212.78   18.84
  14  -2   4    4.26    6.42
  14  -2   5  608.24   21.22
  14  -2   6  400.59   26.85
  14  -2   7  362.84   23.53
  14  -2   8   48.43   13.86
  14  -2   9  227.14   21.08
  14  -2  10   48.43   14.58
  14  -2  11  135.98   16.89
  14  -1  -7   20.86   14.51
  14  -1  -6  283.73   20.79
  14  -1  -5   44.03    9.96
  14  -1  -4  336.71   19.70
  14  -1  -3   20.86   10.03
  14  -1  -2  475.87   29.30
  14  -1  -1   48.43   14.58
  14  -1   0  127.90    7.87
  14  -1   1   36.23   14.58
  14  -1   2  677.75   33.56
  14  -1   3    5.70   12.20
  14  -1   4   44.03    7.87
  14  -1   5   18.69    7.22
  14  -1   6  848.16   28.15
  14  -1   7   20.14   13.71
  14  -1   8   21.58   12.99
  14  -1   9   23.89   15.23
  14  -1  10  339.67   27.72
  14   0  -7  255.51   12.05
  14   0  -6   45.47   15.23
  14   0  -5   21.58    9.46
  14   0  -4   52.62   11.69
  14   0  -3  227.94   16.24
  14   0  -2   49.95   15.16
  14   0  -1   61.93   14.36
  14   0   0  183.33   20.35
  14   0   1   39.84   15.23
  14   0   2   16.67   14.51
  14   0   3  298.38   21.36
  14   0   4   85.89    8.44
  14   0   5   17.32    8.08
  14   0   6   74.34   12.99
  14   0   7  258.97   20.79
  14   0   8    7.22   10.83
  14   0   9   94.55   18.26
  14   0  10  -10.03   15.16
  15 -14  -7  249.52   20.35
  15 -14  -6  118.37   16.38
  15 -14  -5    6.50   11.55
  15 -14  -4  112.02   13.64
  15 -14  -3  558.94   27.93
  15 -14  -2  182.61   16.67
  15 -14  -1  277.45   19.70
  15 -14   0  364.86   23.60
  15 -14   1  677.75   33.56
  15 -14   2  241.94   21.73
  15 -14   3   18.04    9.38
  15 -14   4   75.79   18.26
  15 -14   5  314.41   13.35
  15 -14   6  243.67   13.43
  15 -14   7   34.00    6.57
  15 -14   8   18.04    6.35
  15 -14   9  184.78   16.10
  15 -14  10  150.06   13.86
  15 -13  -7  434.65   26.85
  15 -13  -6  248.72   18.62
  15 -13  -5   22.38   12.99
  15 -13  -4  179.72   19.42
  15 -13  -3  718.89   36.02
  15 -13  -2  152.73   17.90
  15 -13  -1  107.54   12.85
  15 -13   0  874.94   39.77
  15 -13   1  402.75   21.58
  15 -13   2  249.52   18.69
  15 -13   3  159.44   14.94
  15 -13   4  403.83   16.17
  15 -13   5  466.56   19.70
  15 -13   6   80.98   10.61
  15 -13   7  180.44   12.27
  15 -13   8  152.73    9.31
  15 -13   9  218.34   11.91
  15 -13  10  193.65   14.94
  15 -12  -7   38.18   12.92
  15 -12  -6  261.57   19.13
  15 -12  -5   44.03   12.13
  15 -12  -4  591.14   18.26
  15 -12  -3   16.67    3.54
  15 -12  -2  437.97   23.60
  15 -12  -1  -14.36   12.20
  15 -12   0  285.54   20.86
  15 -12   1  292.90   21.15
  15 -12   2  956.21   28.22
  15 -12   3  178.28    9.31
  15 -12   4  242.81   10.90
  15 -12   5   10.75    7.22
  15 -12   6  859.13   29.95
  15 -12   7   54.21    7.15
  15 -12   8   57.02    8.52
  15 -12   9   29.45    6.42
  15 -12  10  291.02   12.85
  15 -11  -7  340.68   20.86
  15 -11  -6   14.36    7.94
  15 -11  -5   54.21   11.48
  15 -11  -4   23.89    8.66
  15 -11  -3  188.46   16.96
  15 -11  -2  325.95   23.31
  15 -11  -1  121.33   11.84
  15 -11   0  148.11    6.57
  15 -11   1  474.71   16.38
  15 -11   2  174.02    7.80
  15 -11   3  218.34   10.32
  15 -11   4  104.80    8.81
  15 -11   5  420.22   17.61
  15 -11   6  443.68   16.96
  15 -11   7   93.04    9.82
  15 -11   8   44.03    7.87
  15 -11   9  183.33   12.34
  15 -11  10   28.00    9.38
  15 -11  11   38.18    9.96
  15 -10 -10   57.02   15.01
  15 -10  -9   16.67   13.86
  15 -10  -8    5.70    5.77
  15 -10  -7   96.72    9.53
  15 -10  -6  284.67   12.70
  15 -10  -5   23.89    7.87
  15 -10  -4   86.40   14.51
  15 -10  -3  147.46   15.66
  15 -10  -2  133.46   11.76
  15 -10  -1   32.41   11.62
  15 -10   0   49.15    9.38
  15 -10   1  189.18   15.52
  15 -10   2  121.33   13.64
  15 -10   3   46.19    5.85
  15 -10   4   64.09    7.29
  15 -10   5  236.17   11.55
  15 -10   6  252.98   12.85
  15 -10   7    5.12   12.34
  15 -10   8   33.06   12.99
  15 -10   9   43.31   13.06
  15 -10  10   55.00    9.53
  15 -10  11   55.36    8.01
  15  -9 -10  158.79   22.38
  15  -9  -9   -2.17   13.71
  15  -9  -8   20.14    6.50
  15  -9  -7   61.57    8.88
  15  -9  -6  298.38   13.93
  15  -9  -5  112.02   10.25
  15  -9  -4  135.98    8.81
  15  -9  -3   19.42   10.90
  15  -9  -2  366.95   21.58
  15  -9  -1    5.70    9.38
  15  -9   0  174.74   12.78
  15  -9   1   17.32    7.15
  15  -9   2  184.78   16.82
  15  -9   3  132.81   12.99
  15  -9   4   60.70   13.79
  15  -9   5   81.49   14.58
  15  -9   6  123.71   16.17
  15  -9   7    5.70    9.38
  15  -9   8  164.20   17.18
  15  -9   9   26.06   12.34
  15  -9  10  121.91   10.68
  15  -9  11   25.26    9.96
  15  -8 -10   87.41   20.07
  15  -8  -9   96.14   17.39
  15  -8  -8    7.94    8.66
  15  -8  -7  288.28   13.71
  15  -8  -6  240.28   13.35
  15  -8  -5  736.29   23.31
  15  -8  -4   52.62    6.64
  15  -8  -3  227.14    9.74
  15  -8  -2  323.07   11.62
  15  -8  -1  593.73   30.10
  15  -8   0   87.91   13.06
  15  -8   1  116.06   12.13
  15  -8   2  129.78   12.85
  15  -8   3  381.46   21.00
  15  -8   4  237.83   19.92
  15  -8   5  106.97   12.78
  15  -8   6   83.94   12.34
  15  -8   7  602.97   29.02
  15  -8   8   53.41   13.71
  15  -8   9   46.92    9.17
  15  -8  10   16.67   12.27
  15  -8  11  216.75   15.01
  15  -7 -10   70.73   19.42
  15  -7  -9  109.78   15.73
  15  -7  -8   23.89    6.57
  15  -7  -7  272.11   18.62
  15  -7  -6  239.49   17.47
  15  -7  -5  874.94   39.77
  15  -7  -4   28.87   10.10
  15  -7  -3  223.90   17.68
  15  -7  -2  352.66   22.23
  15  -7  -1  705.97   19.99
  15  -7   0   51.82   12.41
  15  -7   1  160.81   15.01
  15  -7   2  113.75   11.48
  15  -7   3  511.74   27.93
  15  -7   4  173.30   10.61
  15  -7   5  119.53   15.88
  15  -7   6  102.56   12.49
  15  -7   7  560.24   29.23
  15  -7   8   30.89    9.24
  15  -7   9   48.43   12.34
  15  -7  10   12.99   12.20
  15  -7  11  201.23   20.57
  15  -6 -10  181.17   19.56
  15  -6  -8    0.72   10.97
  15  -6  -7   96.72   13.71
  15  -6  -5  112.02   14.22
  15  -6  -4   79.54   12.92
  15  -6  -3   15.16   12.99
  15  -6  -2  339.67   20.79
  15  -6  -1    6.50    8.66
  15  -6   0  229.60   17.11
  15  -6   1   22.38   10.90
  15  -6   2  138.44   14.51
  15  -6   3  134.68    9.38
  15  -6   4   56.15    8.08
  15  -6   5   60.70   10.03
  15  -6   6  114.91   10.39
  15  -6   7    1.44   10.90
  15  -6   8  176.11   18.55
  15  -6   9   26.63    8.01
  15  -6  10  118.95   15.23
  15  -6  11   44.75   13.64
  15  -5  -8   11.48   12.20
  15  -5  -7  134.68   14.36
  15  -5  -6  265.90   16.67
  15  -5  -5   78.10   13.79
  15  -5  -3  116.64   13.93
  15  -5  -2  166.30   16.60
  15  -5   0   24.47   11.40
  15  -5   1  209.68   17.90
  15  -5   2   80.05    5.77
  15  -5   3   26.63    6.35
  15  -5   4   56.15    6.42
  15  -5   5  180.44   12.99
  15  -5   6  248.72   17.83
  15  -5   7    6.50    9.46
  15  -5   8   85.39   15.37
  15  -5   9   46.19   15.37
  15  -5  10   26.06   13.71
  15  -5  11   47.64   13.71
  15  -4  -8   75.79   14.51
  15  -4  -7  468.87   26.78
  15  -4  -6  -10.03    7.87
  15  -4  -5   46.92   13.64
  15  -4  -4   14.36   13.64
  15  -4  -3  252.98   20.50
  15  -4  -2  267.71   17.61
  15  -4  -1  105.31   17.11
  15  -4   0  154.03   17.97
  15  -4   1  503.22   24.11
  15  -4   2  169.76    7.72
  15  -4   3  190.69    8.16
  15  -4   4   96.72    9.53
  15  -4   5  457.32   28.73
  15  -4   6  410.33   22.88
  15  -4   7   41.21   10.68
  15  -4   8   25.26    9.46
  15  -4   9  175.39   19.20
  15  -4  10   34.65   12.99
  15  -4  11   31.83   10.03
  15  -3  -7   21.58   15.23
  15  -3  -6  275.65   16.96
  15  -3  -5   67.99   15.09
  15  -3  -4  679.12   37.82
  15  -3  -3   27.43   14.36
  15  -3  -2  421.30   25.33
  15  -3  -1   -8.73   13.79
  15  -3   0  320.18   20.21
  15  -3   1  213.57   10.97
  15  -3   2  827.88   27.86
  15  -3   3  147.46    7.15
  15  -3   4  276.59   13.43
  15  -3   5    4.26   14.36
  15  -3   6  871.76   44.39
  15  -3   7   84.45   15.30
  15  -3   8   97.22   16.46
  15  -3   9   16.67   13.86
  15  -3  10  258.11   25.05
  15  -2  -7  448.15   27.28
  15  -2  -6  270.31   23.82
  15  -2  -5   15.16   13.79
  15  -2  -4  128.55   18.26
  15  -2  -3  762.77   37.10
  15  -2  -2  126.09   15.09
  15  -2  -1   84.45   15.81
  15  -2   0  795.76   24.25
  15  -2   1  304.01   14.07
  15  -2   2  288.28   19.13
  15  -2   3  180.44   16.60
  15  -2   4  340.68   14.87
  15  -2   5  426.86   16.67
  15  -2   6  118.95   18.77
  15  -2   7  148.76   21.65
  15  -2   8  169.11   20.28
  15  -2   9  174.74   19.20
  15  -2  10  218.34   23.02
  15  -1  -7  324.94   20.35
  15  -1  -6   84.45   15.81
  15  -1  -5   16.67   10.75
  15  -1  -4   74.85   15.81
  15  -1  -3  626.94   32.26
  15  -1  -2  132.23   17.90
  15  -1  -1  323.07   11.62
  15  -1   0  308.70   22.66
  15  -1   1  656.89   33.06
  15  -1   3   -4.26   14.36
  15  -1   4  106.97   10.54
  15  -1   5  284.67   15.45
  15  -1   6  258.11   12.92
  15  -1   7   15.16   11.55
  15  -1   8   49.95   12.92
  15  -1   9  150.06   20.43
  15  -1  10   82.43   14.65
  15   0  -7   80.05   19.70
  15   0  -6  146.81   14.94
  15   0  -5   87.91   18.12
  15   0  -4   29.45   15.73
  15   0  -3   74.85   12.99
  15   0  -2   64.09   18.91
  15   0  -1  357.71   28.44
  15   0   0  189.97   17.76
  15   0   1  260.71   19.92
  15   0   2   41.94   17.39
  15   0   3  117.79   20.43
  15   0   4   15.16    7.94
  15   0   5   99.32   10.68
  15   0   6  162.83   18.55
  15   0   7   32.41   18.04
  15   0   8   63.66   18.84
  15   0   9   97.22   19.63
  16 -15  -7   67.13   11.48
  16 -15  -6   58.61   14.36
  16 -15  -5   65.83   10.90
  16 -15  -4  213.57   18.84
  16 -15  -3   31.83   11.55
  16 -15  -2  146.81   17.61
  16 -15  -1  205.85   18.48
  16 -15   0  651.40   34.28
  16 -15   1  184.05   20.43
  16 -15   3  130.35   16.60
  16 -15   4  267.71   22.01
  16 -15   5  106.97   11.69
  16 -15   6  110.94   12.41
  16 -15   7  138.44   11.40
  16 -15   8  138.44   11.98
  16 -15   9    7.94    7.29
  16 -14  -7  432.42   22.38
  16 -14  -6  124.29   17.39
  16 -14  -5   81.49   11.62
  16 -14  -4  132.23   16.67
  16 -14  -3  399.50   27.93
  16 -14  -2  154.75   17.39
  16 -14  -1  424.62   28.80
  16 -14   0  582.04   31.11
  16 -14   1  389.90   26.49
  16 -14   2  521.48   26.99
  16 -14   3  522.71   29.45
  16 -14   4  362.84   13.28
  16 -14   5   88.92    8.59
  16 -14   6  246.20   12.63
  16 -14   7  396.33   16.02
  16 -14   8   84.45   10.83
  16 -14   9  160.09   11.55
  16 -13  -7  550.07   29.02
  16 -13  -6  237.83   19.92
  16 -13  -5  208.88   16.31
  16 -13  -4   62.79   12.34
  16 -13  -3  716.00   35.94
  16 -13  -2   15.16    7.94
  16 -13  -1   96.72   15.88
  16 -13   0   48.43   15.30
  16 -13   1 1204.86   50.38
  16 -13   2  374.17   14.58
  16 -13   3  510.51   18.19
  16 -13   4   35.22    7.36
  16 -13   5  865.41   25.26
  16 -13   6  176.11   12.85
  16 -13   7   67.13    8.81
  16 -13   8   82.93    9.31
  16 -13   9  492.47   17.90
  16 -13  10   62.79   13.21
  16 -12  -7  233.71   19.70
  16 -12  -6  106.97   13.86
  16 -12  -5   19.42   12.34
  16 -12  -4  382.54   25.19
  16 -12  -3  136.56   13.79
  16 -12  -2  142.26   17.32
  16 -12  -1   57.02   13.79
  16 -12   0  332.74   10.75
  16 -12   1  139.09    7.00
  16 -12   2  662.45   20.72
  16 -12   3  205.85    9.24
  16 -12   4  100.98    8.66
  16 -12   5  460.78   18.48
  16 -12   6  349.63   16.10
  16 -12   7   80.98    9.17
  16 -12   8  132.23   12.34
  16 -12   9   71.60   11.40
  16 -12  10  110.36   10.75
  16 -11  -7  150.71   13.86
  16 -11  -6  119.53   15.30
  16 -11  -5   48.43   13.06
  16 -11  -4  136.56   15.09
  16 -11  -3    9.38   12.34
  16 -11  -2  335.70   20.64
  16 -11  -1   49.15   12.41
  16 -11   0  139.09   11.40
  16 -11   1   54.21   10.68
  16 -11   2  491.24   29.74
  16 -11   3   20.14    5.05
  16 -11   4   12.20    5.85
  16 -11   5   62.79    7.22
  16 -11   6  337.72   26.63
  16 -11   7   60.70   13.79
  16 -11   8   17.32   13.64
  16 -11   9   50.67   13.79
  16 -11  10   78.60   11.40
  16 -10  -9   98.81   13.86
  16 -10  -8   20.86    8.59
  16 -10  -7  221.51   11.98
  16 -10  -6   41.21    7.94
  16 -10  -5  400.59   23.67
  16 -10  -4   21.58    9.46
  16 -10  -3   73.48   10.10
  16 -10  -2  231.26   19.63
  16 -10  -1  481.79   24.76
  16 -10   0  496.01   28.73
  16 -10   1   28.00   13.64
  16 -10   2  189.97   14.80
  16 -10   3  491.24   28.58
  16 -10   4   -5.70   12.20
  16 -10   5   28.00   13.06
  16 -10   6   61.57   14.36
  16 -10   7  346.60   23.02
  16 -10   8  112.02   17.03
  16 -10   9  -15.16   12.34
  16 -10  10   24.47   10.10
  16  -9  -9  219.13   19.05
  16  -9  -8   45.47   13.06
  16  -9  -7  184.78   11.69
  16  -9  -6  137.21   10.10
  16  -9  -5  844.98   26.56
  16  -9  -4  410.33   16.31
  16  -9  -3  662.45   33.20
  16  -9  -2  232.85   15.59
  16  -9  -1 1095.51   48.00
  16  -9   0   36.88   11.40
  16  -9   1   28.00   11.69
  16  -9   2  464.25   24.32
  16  -9   3  491.24   27.43
  16  -9   4  195.89   15.81
  16  -9   5   20.86    9.31
  16  -9   6  255.51   20.64
  16  -9   7  804.85   38.11
  16  -9   8  139.74   14.58
  16  -9   9   78.10    9.96
  16  -9  10  101.48   16.82
  16  -8  -8   71.60   13.64
  16  -8  -6 1502.89   41.65
  16  -8  -4  389.90   14.87
  16  -8  -2 1711.77   44.46
  16  -8   0  488.86   24.97
  16  -8   2  604.27   30.39
  16  -8   4 1058.49   45.47
  16  -8   6 1360.62   51.53
  16  -8   8  776.20   28.44
  16  -8  10  156.77   18.19
  16  -7  -9  272.98   21.29
  16  -7  -8   28.00    9.38
  16  -7  -6   72.11   11.40
  16  -7  -5  849.68   40.71
  16  -7  -4  457.32   26.42
  16  -7  -3  643.18   31.33
  16  -7  -2  236.17   19.85
  16  -7  -1 1072.56   43.96
  16  -7   0    4.26   11.48
  16  -7   1   67.13   11.48
  16  -7   2  403.83   24.83
  16  -7   3  520.26   31.83
  16  -7   4  184.78   13.86
  16  -7   5   40.56   13.71
  16  -7   6  197.41   18.91
  16  -7   7  857.54   26.78
  16  -7   8  127.90   15.81
  16  -7   9   96.72   15.88
  16  -7  10   23.89   13.64
  16  -6  -7  174.02   17.68
  16  -6  -6   66.26   13.57
  16  -6  -4   19.42    9.46
  16  -6  -3   71.60   10.90
  16  -6  -2  248.72   19.49
  16  -6  -1  531.37   25.98
  16  -6   0  553.89   29.09
  16  -6   1   -0.72    2.89
  16  -6   2  223.10   17.68
  16  -6   3  408.17   18.48
  16  -6   4    2.89    7.94
  16  -6   5   10.75   10.03
  16  -6   6  121.33   17.76
  16  -6   7  321.12   22.16
  16  -6   8  116.06   18.55
  16  -6   9   12.99   14.51
  16  -6  10   37.53   10.18
  16  -5  -7  161.46   14.36
  16  -5  -6  233.71   18.04
  16  -5  -5   80.05   12.99
  16  -5  -4  137.21   16.38
  16  -5  -3   15.81   14.29
  16  -5  -2  354.68   14.15
  16  -5  -1   69.80   14.36
  16  -5   0  144.21   16.10
  16  -5   1   42.58   13.71
  16  -5   2  493.62   11.91
  16  -5   3    5.70    5.77
  16  -5   4   -6.50    8.66
  16  -5   5   26.63    8.01
  16  -5   6  404.92   26.99
  16  -5   7   26.06   14.51
  16  -5   8   33.06   14.51
  16  -5   9   72.11   16.46
  16  -5  10   24.47   13.79
  16  -4  -7  258.97   18.19
  16  -4  -6   83.94   15.73
  16  -4  -5   -5.70   10.03
  16  -4  -4  555.12   27.86
  16  -4  -3  158.07   14.87
  16  -4  -2  168.39   16.75
  16  -4  -1   76.72   17.39
  16  -4   0  327.90   25.26
  16  -4   1  177.56   17.90
  16  -4   2  670.75   16.67
  16  -4   3  187.01    9.53
  16  -4   4   79.54   11.04
  16  -4   5  435.74   26.92
  16  -4   6  299.32   23.24
  16  -4   7   79.54   13.93
  16  -4   8   59.04   12.41
  16  -4   9   30.89   16.46
  16  -4  10  126.09   15.66
  16  -3  -7  648.66   34.21
  16  -3  -6  237.83   17.39
  16  -3  -5  274.78   21.36
  16  -3  -4   67.13   14.51
  16  -3  -3  616.25   32.05
  16  -3  -2    1.44   14.58
  16  -3  -1  103.14   14.22
  16  -3   0   56.15   12.92
  16  -3   1  966.17   45.11
  16  -3   2  323.07   15.45
  16  -3   3  530.07   21.00
  16  -3   4   15.81    6.42
  16  -3   5  906.99   45.33
  16  -3   6  174.74   17.03
  16  -3   7   30.89   15.23
  16  -3   8   79.54   15.81
  16  -3   9  550.07   36.52
  16  -3  10   98.31   18.12
  16  -2  -7  421.30   26.49
  16  -2  -6  116.64   19.70
  16  -2  -5  109.20   19.63
  16  -2  -4  147.46   18.91
  16  -2  -3  452.77   26.27
  16  -2  -2  141.04   15.95
  16  -2  -1  304.01   20.64
  16  -2   0  490.09   16.67
  16  -2   1  353.67   13.14
  16  -2   2  416.90   26.34
  16  -2   3  510.51   18.19
  16  -2   4  374.17   17.68
  16  -2   5   90.94   14.36
  16  -2   7  347.61   22.01
  16  -2   8   59.04   11.55
  16  -2   9  188.46   22.16
  16  -1  -7   63.66   13.71
  16  -1  -6   31.83   17.25
  16  -1  -5   51.10   13.86
  16  -1  -4  246.20   17.68
  16  -1  -3   48.43   15.73
  16  -1  -2  128.55   18.26
  16  -1  -1  103.65   20.79
  16  -1   0  629.68   36.38
  16  -1   1  163.55   19.92
  16  -1   2  119.53   14.72
  16  -1   3   81.49   17.47
  16  -1   4  279.26   25.12
  16  -1   5  132.81   20.43
  16  -1   6  117.79   16.31
  16  -1   7  112.02   19.34
  16  -1   8  174.74   20.57
  16  -1   9   -5.70   16.60
  16   0  -7   26.63   16.60
  16   0  -5  253.78   23.10
  16   0  -4  113.75   17.76
  16   0  -3   65.83   11.76
  16   0  -2  134.68   19.92
  16   0  -1  232.05   19.63
  16   0   0   67.99   12.41
  16   0   1   80.98   15.95
  16   0   2  156.05   20.79
  16   0   3   78.60   11.40
  16   0   4  132.81   16.10
  16   0   5  228.80   21.94
  16   0   6  134.11   19.27
  16   0   7   36.23   12.27
  16   0   8   33.06   20.07
  16   0   9  176.11   17.11
  17 -16  -6   67.13   14.94
  17 -16  -5  209.68   21.00
  17 -16  -4   68.50   16.02
  17 -16  -3  186.29   19.78
  17 -16  -2    1.44   11.62
  17 -16  -1  115.48   18.48
  17 -16   0  196.68   20.35
  17 -16   1  150.06   19.78
  17 -16   2  192.93   23.17
  17 -16   3  231.26   23.67
  17 -16   4  152.08   18.55
  17 -16   5  122.49    8.95
  17 -16   6  148.11   12.41
  17 -16   7   92.53   10.83
  17 -16   8   29.45    7.87
  17 -15  -6  154.75   19.42
  17 -15  -5  144.86   18.77
  17 -15  -4  -22.38   13.71
  17 -15  -3  648.66   31.47
  17 -15  -2  451.62   28.51
  17 -15  -1  183.33   19.63
  17 -15   0   56.15   11.69
  17 -15   1  551.37   31.54
  17 -15   2   41.94   17.39
  17 -15   3  298.38   12.99
  17 -15   4  143.56   10.32
  17 -15   5  402.75   16.17
  17 -15   6  138.44   10.75
  17 -15   7   25.26    9.46
  17 -15   8  207.37   12.41
  17 -15   9  179.72   12.99
  17 -14  -7   65.83   15.23
  17 -14  -6  298.38   22.30
  17 -14  -5   24.47   13.79
  17 -14  -4  884.47   41.57
  17 -14  -3   55.00   15.16
  17 -14  -2  272.11   21.29
  17 -14  -1   30.31   12.99
  17 -14   0  703.16   34.21
  17 -14   1  160.09    8.81
  17 -14   2  596.40   21.00
  17 -14   3   60.70    7.15
  17 -14   4  972.88   30.17
  17 -14   5   46.19    8.73
  17 -14   6  398.42   18.26
  17 -14   7   80.98   10.18
  17 -14   8  372.08   17.61
  17 -14   9   49.95    8.73
  17 -13  -7  459.63   28.80
  17 -13  -6   44.03    9.96
  17 -13  -5  650.03   35.58
  17 -13  -4  359.73   23.46
  17 -13  -3  219.93   19.92
  17 -13  -2  112.02   18.19
  17 -13  -1  310.58   22.74
  17 -13   0  171.86    6.35
  17 -13   1  364.86   13.35
  17 -13   2  230.39    9.82
  17 -13   3  457.32   16.10
  17 -13   4  218.34   11.12
  17 -13   5  248.72   11.84
  17 -13   6  188.46   11.84
  17 -13   7  154.75   12.05
  17 -13   8   23.10    9.31
  17 -13   9  137.86   11.98
  17 -12  -7  115.48   12.70
  17 -12  -6  185.50   16.82
  17 -12  -5    8.73   13.79
  17 -12  -4  116.64   17.39
  17 -12  -3  311.52   24.68
  17 -12  -2   32.41   10.10
  17 -12  -1  158.79   18.26
  17 -12   0  156.05   18.12
  17 -12   1  240.28   20.79
  17 -12   2  309.64   21.73
  17 -12   3    1.44    9.46
  17 -12   4   41.21    5.85
  17 -12   5  252.12   20.50
  17 -12   6   94.55   10.97
  17 -12   7   16.67   14.51
  17 -12   8   10.03   13.64
  17 -12   9   23.10   14.44
  17 -11  -7  152.73   17.25
  17 -11  -6   28.00   14.51
  17 -11  -5  158.79   14.87
  17 -11  -4   -4.26    8.59
  17 -11  -3   14.36    9.38
  17 -11  -2    0.72    8.81
  17 -11  -1  939.68   42.80
  17 -11   0    5.70   13.64
  17 -11   1   34.65   13.57
  17 -11   2    1.44    9.46
  17 -11   3  414.73   26.27
  17 -11   4   69.36   13.86
  17 -11   5  109.20   12.34
  17 -11   6   29.45   14.29
  17 -11   7  165.58   15.88
  17 -11   8  -15.16   12.99
  17 -11   9   35.22   13.71
  17 -10  -8   69.80   12.99
  17 -10  -7   12.99    7.94
  17 -10  -6  592.43   20.93
  17 -10  -5   52.62   13.64
  17 -10  -4  868.59   39.63
  17 -10  -3   46.92   15.81
  17 -10  -2 1177.00   53.48
  17 -10  -1  257.24   16.38
  17 -10   0  302.14   17.76
  17 -10   1   64.09   10.75
  17 -10   2  475.87   30.46
  17 -10   3   49.15   10.90
  17 -10   5   27.43   14.36
  17 -10   6  449.31   28.44
  17 -10   7    7.22   14.44
  17 -10   8  449.31   30.75
  17 -10   9   20.86   12.99
  17 -10  10  236.17   14.00
  17  -9  -8   34.65   12.34
  17  -9  -7  198.20   12.85
  17  -9  -6  112.02   10.83
  17  -9  -5 1048.02   34.79
  17  -9  -4  172.58    9.17
  17  -9  -3  991.43   42.30
  17  -9  -2  602.97   29.02
  17  -9  -1 1136.80   48.94
  17  -9   0  113.17   14.87
  17  -9   1  118.95   16.38
  17  -9   2  252.98   17.97
  17  -9   3 1253.80   51.39
  17  -9   4  236.96   17.39
  17  -9   5  376.26   20.86
  17  -9   6  318.23   23.96
  17  -9   7 1003.27   42.51
  17  -9   8  203.54   20.72
  17  -9   9  181.89   13.79
  17  -9  10   61.57   15.16
  17  -8  -8   61.93   14.36
  17  -8  -7  211.26   13.28
  17  -8  -6  209.68   15.59
  17  -8  -5 1178.88   35.08
  17  -8  -4  169.11   11.19
  17  -8  -3 1113.41   34.07
  17  -8  -2  641.80   19.05
  17  -8  -1 1201.11   48.43
  17  -8   0   94.55   12.05
  17  -8   1  100.40   10.75
  17  -8   2  224.76   21.73
  17  -8   3 1191.80   46.41
  17  -8   4  274.78   20.50
  17  -8   5  481.79   25.91
  17  -8   6  291.96   17.47
  17  -8   7 1049.75   33.06
  17  -8   8  259.84   19.05
  17  -8   9  187.01   19.85
  17  -8  10   68.50   12.41
  17  -7  -7    2.89   15.09
  17  -7  -5    7.22   12.27
  17  -7  -4  795.76   37.89
  17  -7  -3   10.03   10.03
  17  -7  -2 1210.42   50.45
  17  -7  -1  266.84   18.41
  17  -7   0  228.80   20.35
  17  -7   1   26.06   13.71
  17  -7   2  414.73   25.19
  17  -7   3   35.22    8.59
  17  -7   4  298.38   21.36
  17  -7   5  -14.36   13.64
  17  -7   6  458.47   20.72
  17  -7   7   25.26   15.95
  17  -7   8  506.83   33.85
  17  -7   9   12.99   12.99
  17  -7  10  284.67   24.47
  17  -6  -7  212.78   18.84
  17  -6  -5  130.35   15.30
  17  -6  -4   12.99    8.73
  17  -6  -3   10.75   13.71
  17  -6  -2    2.89   10.10
  17  -6  -1 1042.82   45.11
  17  -6   0   69.80   15.73
  17  -6   1   26.63    3.61
  17  -6   2   15.81   14.29
  17  -6   3  365.87   15.45
  17  -6   4   68.50    8.01
  17  -6   5   62.79   12.34
  17  -6   6   26.63   15.81
  17  -6   7  166.30   18.04
  17  -6   8    7.22   10.83
  17  -6   9   15.16   14.44
  17  -5  -7  161.46   19.78
  17  -5  -6  167.67   15.30
  17  -5  -5   12.20   14.44
  17  -5  -4   98.81   18.69
  17  -5  -3  273.91   21.36
  17  -5  -2   -6.50   13.71
  17  -5  -1  139.09   15.23
  17  -5   0  141.04   15.30
  17  -5   1  271.24   25.70
  17  -5   2  273.91    9.82
  17  -5   3    3.61    8.01
  17  -5   4   61.93    8.44
  17  -5   5  269.44   23.82
  17  -5   6   64.96   13.86
  17  -5   7   61.93   16.53
  17  -5   8   51.10   17.25
  17  -5   9   43.31   15.23
  17  -4  -7  289.22   22.81
  17  -4  -6   57.81   15.95
  17  -4  -5  562.77   30.60
  17  -4  -4  341.62   22.81
  17  -4  -3  240.28   21.65
  17  -4  -2   30.89   10.18
  17  -4  -1  218.34   22.23
  17  -4   0  139.09   19.63
  17  -4   1  315.34   14.29
  17  -4   2  221.51   11.98
  17  -4   3  424.62   15.52
  17  -4   4  215.16   15.73
  17  -4   5  265.90   22.81
  17  -4   6  178.28   20.79
  17  -4   7  124.29   16.17
  17  -4   8   -4.26   10.75
  17  -4   9  181.17   22.45
  17  -3  -7   92.53   20.14
  17  -3  -6  332.74   25.48
  17  -3  -5   39.84   12.92
  17  -3  -4  859.13   44.10
  17  -3  -3  105.88   14.36
  17  -3  -2  286.47   22.74
  17  -3  -1   45.47   18.12
  17  -3   0  798.79   37.97
  17  -3   1  183.33   21.80
  17  -3   2  562.77   30.60
  17  -3   3   51.82   15.88
  17  -3   4  881.29   43.09
  17  -3   5   47.64   15.95
  17  -3   6  374.17   22.88
  17  -3   7   18.69   15.81
  17  -3   8  314.41   27.64
  17  -3   9   19.42   15.88
  17  -2  -7  232.85   22.95
  17  -2  -6  225.56   21.00
  17  -2  -5  162.83   18.55
  17  -2  -4   57.81   19.99
  17  -2  -3  661.00   37.32
  17  -2  -2  335.70   28.58
  17  -2  -1  150.06   17.11
  17  -2   0   52.62   12.05
  17  -2   1  570.42   32.12
  17  -2   2  101.48   18.91
  17  -2   3  277.45   25.98
  17  -2   4  159.44   14.94
  17  -2   5  460.78   25.41
  17  -2   6  143.56   21.22
  17  -2   7  102.56   16.89
  17  -2   8  246.20   22.74
  17  -2   9  180.44   18.04
  17  -1  -6   74.85   14.44
  17  -1  -5  217.54   20.57
  17  -1  -4   94.05   14.58
  17  -1  -3  169.76   23.82
  17  -1  -2   20.14   16.60
  17  -1  -1  141.04   21.08
  17  -1   1  113.75   21.80
  17  -1   2  195.89   18.84
  17  -1   3  141.04   20.43
  17  -1   4  194.45   23.96
  17  -1   5  129.78   21.44
  17  -1   6  194.45   21.00
  17  -1   7   81.49   20.86
  17  -1   8   54.21   13.86
  17   0  -6   -5.70   16.60
  17   0  -5   96.72   20.07
  17   0  -4   31.83   18.77
  17   0  -3   43.31   16.60
  17   0  -2    7.94   11.55
  17   0  -1  119.53   16.46
  17   0   0   55.36   15.23
  17   0   1  118.37   16.38
  17   0   2   39.84   17.97
  17   0   3   53.41   14.51
  17   0   4   67.13   19.34
  17   0   5  109.20   17.39
  17   0   6   17.32   11.62
  17   0   7   74.34   19.49
  17   0   8  -38.18   15.30
  18 -17  -6  110.36   15.81
  18 -17  -5   55.00   17.54
  18 -17  -4   90.94   12.78
  18 -17  -3  164.20   19.27
  18 -17  -2   64.96   24.68
  18 -17  -1    9.38   15.81
  18 -17   0  155.40   20.79
  18 -17   1  256.38   21.51
  18 -17   2   74.34   15.73
  18 -17   3    2.89   12.20
  18 -17   4   87.41   11.04
  18 -17   5  193.65   11.98
  18 -17   6   28.00    7.94
  18 -17   7   12.99    7.94
  18 -16  -6   39.84   16.60
  18 -16  -5  248.72   21.15
  18 -16  -4  201.95   20.64
  18 -16  -3   59.04   13.64
  18 -16  -2  467.71   37.17
  18 -16  -1   60.70   12.99
  18 -16   0  384.64   28.44
  18 -16   1   78.10   13.79
  18 -16   2  311.52   20.86
  18 -16   3   82.93   16.67
  18 -16   4  304.95   14.07
  18 -16   5   58.61    7.80
  18 -16   6  176.11   13.57
  18 -16   7  107.54   10.03
  18 -16   8  197.41   15.09
  18 -15  -6    6.50   10.18
  18 -15  -5  248.72   25.41
  18 -15  -4  494.85   31.11
  18 -15  -3  406.00   27.07
  18 -15  -2  127.90   15.81
  18 -15  -1  390.99   26.56
  18 -15   1  212.06   23.46
  18 -15   2  204.26   20.72
  18 -15   3  396.33   25.70
  18 -15   4  323.07   13.50
  18 -15   5  496.01   17.97
  18 -15   6   68.50    8.44
  18 -15   7  291.96   16.53
  18 -15   8   67.99   10.61
  18 -14  -6  282.86   23.53
  18 -14  -5  298.38   24.11
  18 -14  -4   74.85   16.75
  18 -14  -3  630.98   33.78
  18 -14  -2  324.01   24.18
  18 -14  -1  291.96   22.01
  18 -14   0  109.78   16.31
  18 -14   1 1144.09   54.49
  18 -14   2   18.04   16.67
  18 -14   3  105.88    7.72
  18 -14   4  261.57   11.33
  18 -14   5  976.28   30.24
  18 -14   6  109.20   10.10
  18 -14   7   91.45    9.24
  18 -14   8   49.95    7.22
  18 -13  -7   72.11   15.09
  18 -13  -6  150.71   16.53
  18 -13  -5   36.23   14.58
  18 -13  -4  222.31   20.07
  18 -13  -3   27.43   14.36
  18 -13  -2  218.34   19.85
  18 -13  -1   41.21   14.51
  18 -13   0  189.18   17.03
  18 -13   2  196.68   18.84
  18 -13   3  167.02   20.14
  18 -13   4  505.68   30.17
  18 -13   5  103.65   13.64
  18 -13   6  217.54   20.57
  18 -13   7   64.09   17.18
  18 -13   8   57.02   16.60
  18 -13   9   -0.72   13.14
  18 -12  -7   12.20    8.66
  18 -12  -6   73.48   16.60
  18 -12  -5   55.00    9.96
  18 -12  -4   12.20   11.48
  18 -12  -3    5.12    8.73
  18 -12  -2    6.50    9.46
  18 -12  -1   46.92   15.09
  18 -12   0  148.76   18.33
  18 -12   1    3.61   15.16
  18 -12   2  188.46   17.68
  18 -12   3  183.33   19.63
  18 -12   5   28.00   10.83
  18 -12   6   57.81   14.29
  18 -12   7   41.21   16.53
  18 -12   8   96.72   16.38
  18 -12   9   46.92   15.09
  18 -11  -7  125.52   14.44
  18 -11  -6    6.50   14.36
  18 -11  -5  218.34   19.85
  18 -11  -4  136.56   13.79
  18 -11  -3  141.04   14.65
  18 -11  -2  373.16   24.90
  18 -11  -1  253.78   17.97
  18 -11   0   76.72   10.83
  18 -11   1   14.36   10.75
  18 -11   2  154.03   16.67
  18 -11   3  397.41   27.86
  18 -11   4    9.38   15.81
  18 -11   5   17.32   14.51
  18 -11   6  132.81   17.97
  18 -11   7  219.13   19.92
  18 -11   8  105.31   16.53
  18 -11   9    1.44   13.06
  18 -10  -7  246.20   21.08
  18 -10  -6  540.03   26.20
  18 -10  -5  494.85   29.88
  18 -10  -4   56.15   12.92
  18 -10  -3  225.56   21.00
  18 -10  -2  357.71   21.36
  18 -10  -1 1288.30   52.04
  18 -10   0   98.31   11.69
  18 -10   1   73.48   11.55
  18 -10   2   67.13   14.51
  18 -10   3  628.31   35.01
  18 -10   4  282.86   22.59
  18 -10   5   96.14   17.39
  18 -10   6  148.76   21.00
  18 -10   7  806.37   42.73
  18 -10   8   36.23   10.97
  18 -10   9   61.93   10.97
  18  -9  -6  910.23   42.15
  18  -9  -4  366.95   24.68
  18  -9  -2 2167.71   80.05
  18  -9   0  826.36   43.23
  18  -9   2 1042.82   45.11
  18  -9   4  654.15   32.99
  18  -9   6 1100.86   46.34
  18  -9   8  416.90   19.78
  18  -8  -7  238.62   24.04
  18  -8  -6  550.07   21.44
  18  -8  -5  463.09   19.63
  18  -8  -4   45.47    6.50
  18  -8  -3  257.24   20.72
  18  -8  -2  353.67   26.27
  18  -8  -1 1124.17   50.45
  18  -8   0  106.97   13.86
  18  -8   1   37.53   10.83
  18  -8   2   54.21   15.81
  18  -8   3  648.66   30.10
  18  -8   4  261.57   24.32
  18  -8   5  121.91   17.18
  18  -8   6  161.46   11.62
  18  -8   7  740.69   30.68
  18  -8   8   61.93   18.62
  18  -8   9   46.92   15.81
  18  -7  -7   92.53   18.12
  18  -7  -6   42.58   15.81
  18  -7  -5  172.58   16.96
  18  -7  -4  141.04   18.48
  18  -7  -3   86.40   14.51
  18  -7  -1  242.81   20.07
  18  -7   0  121.33   17.18
  18  -7   2  144.21   14.22
  18  -7   3  302.14   15.88
  18  -7   4   24.47    9.31
  18  -7   5   22.38    7.15
  18  -7   6   74.34   18.04
  18  -7   7  208.16   19.34
  18  -7   8   15.81   16.67
  18  -7   9   18.69   13.71
  18  -6  -7   55.00   15.16
  18  -6  -6   68.50   15.09
  18  -6  -5   69.36   18.77
  18  -6  -4    8.73   14.44
  18  -6  -3   33.06   11.40
  18  -6  -2    1.44   14.58
  18  -6  -1   80.05   14.44
  18  -6   0  206.57   11.62
  18  -6   1   49.15    8.66
  18  -6   2  166.30   13.14
  18  -6   3  110.94   11.33
  18  -6   4  176.84   19.99
  18  -6   5   53.41   18.84
  18  -6   6   56.15   18.91
  18  -6   7   36.88   17.32
  18  -6   8   39.84   16.60
  18  -6   9   38.18   17.25
  18  -5  -7   63.66   17.18
  18  -5  -6  137.86   19.56
  18  -5  -5   73.48   12.41
  18  -5  -4  236.96   19.05
  18  -5  -3   15.16   15.88
  18  -5  -2  237.83   19.05
  18  -5  -1   10.03   15.81
  18  -5   0  239.49   19.92
  18  -5   1  208.16   17.03
  18  -5   2  257.24   18.98
  18  -5   3  187.73   18.41
  18  -5   4  466.56   31.33
  18  -5   5  110.36   14.65
  18  -5   6  183.33   16.75
  18  -5   7   60.70   17.18
  18  -5   8   96.72   21.15
  18  -5   9    0.00    7.22
  18  -4  -6  339.67   27.72
  18  -4  -5  356.70   25.41
  18  -4  -4   84.45   18.26
  18  -4  -3  584.64   31.18
  18  -4  -2  325.95   29.09
  18  -4  -1  230.39   18.77
  18  -4   0   76.72   14.58
  18  -4   1 1338.90   55.07
  18  -4   2   27.43   21.65
  18  -4   3  122.49   20.21
  18  -4   4  291.96   20.21
  18  -4   5 1118.76   52.11
  18  -4   6  125.52   20.50
  18  -4   7   67.99   12.85
  18  -4   8   57.02   12.99
  18  -3  -6    7.22   17.32
  18  -3  -5  280.12   19.78
  18  -3  -4  419.06   30.82
  18  -3  -3  466.56   33.63
  18  -3  -2   59.04   13.64
  18  -3  -1  404.92   28.08
  18  -3   0  516.58   29.30
  18  -3   1  205.85   18.48
  18  -3   2  268.57   21.15
  18  -3   3  349.63   24.11
  18  -3   4  392.07   26.56
  18  -3   5  504.45   31.40
  18  -3   6  105.88   14.36
  18  -3   7  350.64   29.16
  18  -3   8   91.45   16.46
  18  -2  -6  103.14   20.72
  18  -2  -5  283.73   27.14
  18  -2  -4  284.67   25.41
  18  -2  -3   42.58   12.27
  18  -2  -2  357.71   25.41
  18  -2  -1   96.72   17.97
  18  -2   0  401.67   23.67
  18  -2   1  103.14   22.95
  18  -2   2  349.63   31.18
  18  -2   3    8.73   10.83
  18  -2   4  272.11   25.70
  18  -2   5   55.00   15.16
  18  -2   6  157.42   22.95
  18  -2   7  128.55   20.72
  18  -2   8  103.14   22.95
  18  -1  -6   83.94   16.75
  18  -1  -5   40.56   12.99
  18  -1  -4  105.31   17.11
  18  -1  -3  210.47   24.18
  18  -1  -2   18.69   17.18
  18  -1  -1   -5.70   16.60
  18  -1   0  179.72   25.19
  18  -1   1  228.80   25.19
  18  -1   2   64.09   14.65
  18  -1   3    0.00    7.22
  18  -1   4  100.98   19.99
  18  -1   5  227.94   25.12
  18  -1   6   27.43   19.42
  18  -1   7    4.26   13.64
  18   0  -6  105.31   18.77
  18   0  -5   61.57   16.02
  18   0  -4  103.65   18.62
  18   0  -3   17.32   18.77
  18   0  -2   30.89   12.85
  18   0  -1   54.21   14.65
  18   0   0   89.43   15.23
  18   0   1   47.64   12.27
  18   0   2   25.26   18.62
  18   0   3   43.31   13.79
  18   0   4   -5.70   17.97
  18   0   5   19.42   19.42
  18   0   6   15.16   18.84
  19 -18  -6   80.05   15.37
  19 -18  -5  129.13   18.91
  19 -18  -4   73.48   15.66
  19 -18  -3    2.17   10.90
  19 -18  -2   80.98   18.84
  19 -18  -1   82.93   19.56
  19 -18   0   38.18   13.64
  19 -18   1   94.05   14.58
  19 -18   2  176.11   22.09
  19 -18   3  204.26   22.30
  19 -18   4   70.73   18.98
  19 -18   5   -7.22   15.88
  19 -18   6  109.20   21.87
  19 -17  -6   41.21   16.53
  19 -17  -5  110.36   18.62
  19 -17  -4  127.32   21.80
  19 -17  -3  150.06   20.43
  19 -17  -2    9.38   11.55
  19 -17  -1  164.20   19.99
  19 -17   0  205.06   20.79
  19 -17   1  183.33   22.52
  19 -17   2   25.26   11.62
  19 -17   3  227.14   22.66
  19 -17   4   31.83   10.90
  19 -17   5  142.26   16.67
  19 -17   6   -0.72   10.18
  19 -16  -6  124.94   18.62
  19 -16  -5   61.93   13.14
  19 -16  -4  209.68   24.90
  19 -16  -3  408.17   33.63
  19 -16  -2  212.06   28.15
  19 -16  -1   21.58   15.95
  19 -16   0  169.11   17.47
  19 -16   1  301.20   26.13
  19 -16   2  148.11   21.58
  19 -16   3   30.89   12.85
  19 -16   4  141.04   21.73
  19 -16   5  284.67   28.08
  19 -16   6   94.55   20.93
  19 -16   7   29.45   12.27
  19 -15  -6   61.93   16.53
  19 -15  -5  165.58   16.60
  19 -15  -4  383.55   28.44
  19 -15  -3   94.55   13.06
  19 -15  -2  317.29   35.44
  19 -15  -1  416.90   24.11
  19 -15   0  223.10   19.27
  19 -15   1  118.95   16.38
  19 -15   2  364.86   24.61
  19 -15   3  156.77   19.49
  19 -15   4  337.72   26.63
  19 -15   5   90.94   18.98
  19 -15   6  355.69   28.37
  19 -15   7   61.93   18.19
  19 -14  -6   23.89   11.55
  19 -14  -5  210.47   18.69
  19 -14  -4  219.93   21.51
  19 -14  -3  129.13   15.30
  19 -14  -2   59.04   22.30
  19 -14  -1  121.91   14.22
  19 -14   0  617.55   33.35
  19 -14   1   50.67   12.27
  19 -14   2   45.47   12.34
  19 -14   3   96.72   20.07
  19 -14   4  433.50   28.00
  19 -14   5  209.68   19.42
  19 -14   6   69.80   17.54
  19 -14   7   65.83   17.47
  19 -14   8  261.57   24.32
  19 -13  -6   61.57   15.16
  19 -13  -5  -19.42    9.46
  19 -13  -4   18.69   13.71
  19 -13  -3   74.85   12.99
  19 -13  -2   63.66   15.88
  19 -13  -1  139.74   15.23
  19 -13   0   97.22   18.55
  19 -13   1   71.60   17.25
  19 -13   2   80.05   12.99
  19 -13   3  117.79   19.27
  19 -13   4   57.81   11.40
  19 -13   5   82.93   15.66
  19 -13   6   33.06   15.73
  19 -13   7   27.43   15.73
  19 -13   8   23.10   14.44
  19 -12  -6   75.79   14.51
  19 -12  -5  129.78   14.72
  19 -12  -4   32.41   10.10
  19 -12  -3   44.75   12.92
  19 -12  -2   54.21   15.01
  19 -12  -1  117.79   15.73
  19 -12   0  152.73   15.30
  19 -12   1   -0.72    8.01
  19 -12   2   59.04   14.44
  19 -12   3  256.38   21.51
  19 -12   4   26.06   15.88
  19 -12   5   80.05   11.04
  19 -12   6   -7.22   14.44
  19 -12   7   21.58   15.95
  19 -12   8   59.84   14.94
  19 -11  -6  450.46   30.82
  19 -11  -5   12.99   13.71
  19 -11  -4   99.32   12.85
  19 -11  -3   41.94   15.30
  19 -11  -2  342.63   24.83
  19 -11  -1   32.41   12.27
  19 -11   0  112.60   16.53
  19 -11   1   10.75   12.13
  19 -11   2  252.98   21.36
  19 -11   3    2.89   15.09
  19 -11   4  373.16   26.99
  19 -11   5    5.12   15.16
  19 -11   6  272.98   25.77
  19 -11   7   30.89   12.85
  19 -11   8  203.54   22.23
  19 -10  -6  179.72   18.69
  19 -10  -5  810.99   38.25
  19 -10  -4   23.89   13.64
  19 -10  -3  307.77   22.59
  19 -10  -2   52.62   12.05
  19 -10  -1  528.85   30.89
  19 -10   0  119.53   16.46
  19 -10   2  314.41   24.76
  19 -10   3  731.88   34.86
  19 -10   4   34.00   17.25
  19 -10   5   73.48   16.60
  19 -10   6   96.72   19.56
  19 -10   7  386.73   26.42
  19 -10   8   74.85   12.05
  19  -9  -6  123.71   14.94
  19  -9  -5  727.55   42.01
  19  -9  -4   21.58   15.23
  19  -9  -3  255.51   20.64
  19  -9  -2   79.54   13.93
  19  -9  -1  479.40   29.38
  19  -9   0  150.71   20.43
  19  -9   1   57.81   15.95
  19  -9   2  223.90   17.68
  19  -9   3  759.82   35.51
  19  -9   4   43.31   12.41
  19  -9   5   59.04   11.55
  19  -9   6   97.22   14.29
  19  -9   7  407.08   21.65
  19  -9   8   98.81   17.11
  19  -8  -7   -2.17   10.90
  19  -8  -6  484.17   33.13
  19  -8  -5   22.38    8.66
  19  -8  -4   98.31   14.36
  19  -8  -3  -20.86   10.03
  19  -8  -2  477.09   29.38
  19  -8  -1    4.26   11.48
  19  -8   0  135.98   15.66
  19  -8   1   39.84   10.83
  19  -8   3   44.03   16.75
  19  -8   4  311.52   25.62
  19  -8   5   69.36   10.75
  19  -8   6  252.12   23.89
  19  -8   7   13.71   10.75
  19  -8   8  124.94   18.04
  19  -7  -6   47.64   12.27
  19  -7  -5  105.88   18.77
  19  -7  -4   49.95   16.67
  19  -7  -3    2.89   13.64
  19  -7  -2   49.15   10.90
  19  -7  -1  152.08   18.55
  19  -7   0  184.05   20.43
  19  -7   1   18.69   12.99
  19  -7   2   73.48   10.61
  19  -7   3  162.18   12.99
  19  -7   4   72.97   17.47
  19  -7   5   96.14   19.49
  19  -7   6   36.88   15.95
  19  -7   7   36.88   17.97
  19  -7   8   51.82   13.14
  19  -6  -6   92.53   19.63
  19  -6  -5    2.17   12.34
  19  -6  -4   18.69   11.62
  19  -6  -3   69.36   18.77
  19  -6  -2   -9.38   11.55
  19  -6  -1   96.14   18.98
  19  -6   0   89.43   19.34
  19  -6   1  113.17   14.87
  19  -6   2  131.58   20.93
  19  -6   3   73.48   15.23
  19  -6   4  148.76   21.65
  19  -6   5  162.18   17.76
  19  -6   6  -20.14   12.27
  19  -6   7   11.48   16.53
  19  -6   8   54.21   17.39
  19  -5  -6   15.16   17.39
  19  -5  -5  192.93   21.65
  19  -5  -4  298.38   25.05
  19  -5  -3   59.84   12.92
  19  -5  -2   67.99   15.09
  19  -5  -1   72.11   13.71
  19  -5   0  605.64   30.39
  19  -5   1    6.50   16.60
  19  -5   2   39.84   17.32
  19  -5   3   75.79   18.69
  19  -5   4  358.72   24.40
  19  -5   5  154.03   17.97
  19  -5   6   64.09   17.18
  19  -5   7   57.81   16.75
  19  -5   8  204.26   23.02
  19  -4  -6  176.84   21.44
  19  -4  -5   94.05   13.57
  19  -4  -4  442.52   30.53
  19  -4  -3   98.31   18.62
  19  -4  -2  142.26   16.02
  19  -4  -1  414.73   30.60
  19  -4   0  168.39   24.40
  19  -4   1  198.20   24.18
  19  -4   2  290.15   21.94
  19  -4   3  154.03   22.66
  19  -4   4  426.86   32.19
  19  -4   5   67.13   20.28
  19  -4   6  308.70   28.29
  19  -4   7   55.36   19.99
  19  -3  -6   75.79   18.69
  19  -3  -5   66.26   17.90
  19  -3  -4  328.84   28.22
  19  -3  -3  279.26   26.06
  19  -3  -2  205.06   18.48
  19  -3  -1    2.17   12.34
  19  -3   0  133.46   18.62
  19  -3   1  357.71   26.42
  19  -3   2  130.35   20.28
  19  -3   3   60.70   14.65
  19  -3   4  167.02   19.42
  19  -3   5  244.47   27.72
  19  -3   6   98.81   18.69
  19  -3   7    5.12   18.77
  19  -2  -6   14.36   18.69
  19  -2  -5  190.69   23.02
  19  -2  -4  113.17   19.99
  19  -2  -3   85.39   16.38
  19  -2  -2  -17.32   16.53
  19  -2  -1  169.76   25.91
  19  -2   0  162.18   21.22
  19  -2   1  245.33   25.26
  19  -2   2   19.42   18.69
  19  -2   3  189.18   21.44
  19  -2   4   28.00   14.51
  19  -2   5  147.46   20.21
  19  -2   6    4.26   16.46
  19  -1  -6   86.40   15.95
  19  -1  -5  208.88   24.11
  19  -1  -4   60.70   15.09
  19  -1  -3   23.89   18.12
  19  -1  -2   72.97   14.22
  19  -1  -1  132.23   22.88
  19  -1   0   85.89   22.88
  19  -1   1   97.22   20.14
  19  -1   3  160.81   24.54
  19  -1   4  106.97   23.89
  19  -1   5  -19.42   17.25
  19  -1   6  142.26   22.45
  19   0  -5   69.80   15.73
  19   0  -4  112.60   18.26
  19   0  -3   46.92   18.04
  19   0  -2    7.22   14.44
  19   0  -1  173.30   18.41
  19   0   0  110.36   18.04
  19   0   1  122.49   19.05
  19   0   2   57.81   18.77
  19   0   3   44.75   19.42
  19   0   4  110.36   21.44
  19   0   5  107.54   23.96
  20 -19  -4    2.89   18.77
  20 -19  -3   78.10   15.66
  20 -19  -2  108.12   22.38
  20 -19  -1  236.96   24.83
  20 -19   0   57.02   15.01
  20 -19   1  127.90   18.84
  20 -19   2  158.79   23.02
  20 -19   3  221.51   24.76
  20 -19   4  -11.48   14.36
  20 -18  -5   55.00   15.16
  20 -18  -4  264.17   20.93
  20 -18  -3   98.81   20.86
  20 -18  -2  100.98   16.75
  20 -18  -1   60.70   16.75
  20 -18   0  133.46   21.73
  20 -18   1   51.10   18.84
  20 -18   2  265.90   27.14
  20 -18   3   36.88   13.71
  20 -18   4   81.49   23.31
  20 -18   5   94.55   22.45
  20 -17  -5  280.12   27.86
  20 -17  -4   47.64   18.91
  20 -17  -3   63.66   12.85
  20 -17  -2   60.70   17.18
  20 -17  -1  219.13   21.51
  20 -17   0   48.43   12.34
  20 -17   1    4.26   13.64
  20 -17   2  152.08   17.25
  20 -17   3  258.97   24.18
  20 -17   4   44.75   13.64
  20 -17   5   28.87   12.99
  20 -16  -6  -14.36   13.64
  20 -16  -5   61.57   21.08
  20 -16  -4  254.64   24.90
  20 -16  -3  122.49   19.05
  20 -16  -2    3.61   11.55
  20 -16  -1  103.14   19.63
  20 -16   0  543.79   36.31
  20 -16   1  156.05   21.51
  20 -16   2  -19.42   15.88
  20 -16   3   51.10   13.06
  20 -16   4  353.67   29.30
  20 -16   5   49.15   18.84
  20 -16   6   -5.12   15.16
  20 -15  -6  -16.67   14.51
  20 -15  -5  184.05   18.26
  20 -15  -4   86.40   13.50
  20 -15  -3  278.32   24.18
  20 -15  -2   46.19   16.46
  20 -15  -1  265.90   25.41
  20 -15   0   55.36   12.41
  20 -15   1  429.02   26.71
  20 -15   2   54.21   18.19
  20 -15   3  101.48   16.82
  20 -15   4  168.39   21.58
  20 -15   6  124.94   20.43
  20 -14  -6   13.71   14.51
  20 -14  -5  179.00   17.97
  20 -14  -4  234.51   23.89
  20 -14  -3   50.67   14.51
  20 -14  -2   18.04   15.09
  20 -14  -1  198.20   18.19
  20 -14   0  253.78   20.57
  20 -14   1  240.28   21.65
  20 -14   2   58.61   16.46
  20 -14   3   90.44   17.39
  20 -14   4   27.43   18.04
  20 -14   5  100.40   21.00
  20 -14   6   19.42   16.60
  20 -14   7    5.12   14.58
  20 -13  -6   29.45   15.16
  20 -13  -5  125.52   15.09
  20 -13  -4  271.24   22.16
  20 -13  -3    0.00    7.22
  20 -13  -2   22.38   23.89
  20 -13  -1  122.49   14.29
  20 -13   0  521.48   29.45
  20 -13   1   46.92   11.40
  20 -13   2  -13.71    8.73
  20 -13   3   36.88   15.95
  20 -13   4   87.41   18.12
  20 -13   5   36.88   15.01
  20 -13   6   30.89   17.90
  20 -13   7  -13.71   15.95
  20 -12  -6  -11.48   12.92
  20 -12  -5  155.40   18.12
  20 -12  -4   97.22   15.88
  20 -12  -3   35.22   10.83
  20 -12  -2  110.36   31.04
  20 -12  -1  335.70   24.61
  20 -12   0   73.48   13.79
  20 -12   1  -15.16   10.03
  20 -12   2   56.15   11.69
  20 -12   3  137.21   18.26
  20 -12   4   20.86   17.18
  20 -12   5   -5.12   10.90
  20 -12   6   62.79   17.47
  20 -12   7   12.20   15.23
  20 -11  -6  317.29   24.90
  20 -11  -5   45.47   13.79
  20 -11  -4   34.00   10.03
  20 -11  -3  -12.20   15.23
  20 -11  -2  187.01   33.06
  20 -11  -1  209.68   17.11
  20 -11   0   44.03    9.96
  20 -11   1   -9.38   10.83
  20 -11   2   28.00   15.09
  20 -11   3  196.68   20.35
  20 -11   4  110.94   19.27
  20 -11   5    2.17   14.51
  20 -11   6   36.23   17.47
  20 -11   7  104.80   21.44
  20 -10  -6  540.03   39.99
  20 -10  -4   20.14   12.99
  20 -10  -2  103.65   25.19
  20 -10   0  127.32   15.16
  20 -10   2  684.75   35.15
  20 -10   4  127.90   18.84
  20 -10   6  104.80   20.93
  20  -9  -6  221.51   20.79
  20  -9  -5  101.48   17.32
  20  -9  -4   22.38   18.77
  20  -9  -3  -13.71   13.71
  20  -9  -2  196.68   26.34
  20  -9  -1  161.46   17.11
  20  -9   0   94.05   17.18
  20  -9   1   -0.72   15.30
  20  -9   2   41.21   15.88
  20  -9   3  176.84   15.73
  20  -9   4   36.23   19.42
  20  -9   5   26.06   16.75
  20  -9   6   85.39   12.41
  20  -9   7  136.56   20.72
  20  -8  -6   10.03   15.16
  20  -8  -5  145.51   17.47
  20  -8  -4  134.11   16.82
  20  -8  -3   14.36   10.75
  20  -8  -2  101.48   26.56
  20  -8  -1  426.86   26.63
  20  -8   0  141.61   16.60
  20  -8   1    7.22   15.16
  20  -8   2   41.21   10.03
  20  -8   3  164.20   13.06
  20  -8   4    7.94    9.38
  20  -8   5  -18.04   15.09
  20  -8   6   95.13   16.75
  20  -8   7   87.41   19.56
  20  -7  -6   35.22   15.95
  20  -7  -5   61.57   18.98
  20  -7  -4  290.15   28.37
  20  -7  -3   26.06   16.75
  20  -7  -2   31.83   17.25
  20  -7  -1  142.26   18.62
  20  -7   0  389.90   24.40
  20  -7   1   53.41   14.51
  20  -7   2   18.69   15.81
  20  -7   3  -30.31   11.55
  20  -7   4   85.89   14.44
  20  -7   5   44.75   13.64
  20  -7   6   16.67   17.97
  20  -7   7   13.71   15.16
  20  -6  -6  -26.06   17.25
  20  -6  -5  205.06   23.82
  20  -6  -4  229.60   25.26
  20  -6  -3   63.66   15.01
  20  -6  -2  -23.89   16.02
  20  -6  -1  306.83   25.41
  20  -6   0  213.57   24.32
  20  -6   1  253.78   24.83
  20  -6   2   59.84   14.58
  20  -6   3  129.78   18.98
  20  -6   4   -2.89   12.20
  20  -6   5  129.78   20.21
  20  -6   6   40.56   17.47
  20  -6   7   49.95   14.44
  20  -5  -6   25.26   12.99
  20  -5  -5  176.11   22.09
  20  -5  -4   30.89   14.36
  20  -5  -3  176.11   26.42
  20  -5  -2   60.70   15.88
  20  -5  -1  277.45   25.05
  20  -5   0   23.10   20.14
  20  -5   1  288.28   26.49
  20  -5   2    5.70   12.99
  20  -5   3   97.22   19.63
  20  -5   4  177.56   24.32
  20  -5   5  229.60   28.51
  20  -5   6   91.45   19.56
  20  -4  -5   51.82   18.19
  20  -4  -4  333.75   31.40
  20  -4  -3  149.41   21.65
  20  -4  -2  -10.75   10.75
  20  -4  -1  169.11   18.84
  20  -4   0  373.16   32.19
  20  -4   1   90.94   13.86
  20  -4   2   16.67   19.56
  20  -4   3   65.83   17.47
  20  -4   4  169.76   23.10
  20  -4   5  120.75   20.64
  20  -4   6   15.81   14.29
  20  -3  -5  324.94   34.86
  20  -3  -4   46.92   21.00
  20  -3  -3   79.54   15.81
  20  -3  -2   96.72   20.07
  20  -3  -1  241.15   24.18
  20  -3   0  115.48   16.17
  20  -3   1   -0.72   20.50
  20  -3   2  136.56   23.89
  20  -3   4   38.18   13.64
  20  -3   5   23.89   15.23
  20  -2  -5    4.26   19.34
  20  -2  -4  187.73   21.36
  20  -2  -3   88.92   17.25
  20  -2  -2  103.65   20.79
  20  -2  -1   65.83   21.80
  20  -2   0  257.24   28.44
  20  -2   1   64.96   20.35
  20  -2   2   94.05   18.26
  20  -2   4   61.57   15.16
  20  -2   5   46.19   14.58
  20  -1  -4    6.50   15.88
  20  -1  -3  167.67   22.95
  20  -1  -2   72.97   17.90
  20  -1  -1  173.30   24.04
  20  -1   0   83.94   20.21
  20  -1   1  100.98   24.32
  20  -1   2  159.44   21.00
  20  -1   3  217.54   27.72
  20  -1   4  -16.67   17.32
  20   0  -2  232.05   22.09
  20   0  -1   51.10   14.58
  20   0   0  134.68   24.32
  20   0   1   87.91   17.11
  20   0   2  265.90   23.67
  21 -19  -2  194.45   27.72
  21 -19  -1  304.95   30.03
  21 -19   0   86.40   16.46
  21 -19   1   12.20   15.23
  21 -19   2   85.39   20.35
  21 -18  -3  195.89   27.86
  21 -18  -2  213.57   24.32
  21 -18  -1   59.04   20.21
  21 -18   0   -2.17   17.39
  21 -18   1  114.91   23.02
  21 -18   2   53.41   18.04
  21 -18   3   24.47   12.99
  21 -17  -4   81.49   17.47
  21 -17  -3   54.21   13.06
  21 -17  -2  164.20   23.39
  21 -17  -1  109.78   15.73
  21 -17   0   30.31   14.51
  21 -17   1   61.57   13.06
  21 -17   2  144.21   20.64
  21 -17   3   68.50   17.32
  21 -17   4   99.32   19.27
  21 -16  -5  236.17   25.62
  21 -16  -4   30.89   17.32
  21 -16  -3   62.79   17.47
  21 -16  -2   10.03   12.92
  21 -16  -1  223.90   24.11
  21 -16   0  261.57   26.92
  21 -16   1  158.79   21.65
  21 -16   2   29.45   12.27
  21 -16   3  137.86   20.21
  21 -16   4  100.40   16.17
  21 -16   5  122.49   23.17
  21 -15  -5  -10.75   11.48
  21 -15  -4  270.31   24.76
  21 -15  -3   62.79   17.47
  21 -15  -2   -7.94   11.55
  21 -15  -1   36.23   18.12
  21 -15   0  431.26   30.10
  21 -15   1   41.94   17.39
  21 -15   2   67.99   19.49
  21 -15   3   42.58   13.71
  21 -15   4  354.68   30.39
  21 -15   5   41.94   16.67
  21 -14  -5   53.41   12.99
  21 -14  -4  132.81   14.87
  21 -14  -3   31.83   13.06
  21 -14  -2   52.62   17.18
  21 -14  -1  156.05   22.16
  21 -14   0  211.26   21.08
  21 -14   1   46.92   13.64
  21 -14   2  179.72   22.30
  21 -14   3  110.36   22.59
  21 -14   4  240.28   24.18
  21 -14   5   52.62   16.75
  21 -14   6   57.81   17.18
  21 -13  -6  124.94   17.39
  21 -13  -5  105.88   18.26
  21 -13  -4  -10.75   12.13
  21 -13  -3  274.78   24.04
  21 -13  -2   87.41   19.56
  21 -13  -1   40.56   13.71
  21 -13   0   82.93   17.11
  21 -13   1  221.51   18.41
  21 -13   2  158.07   18.26
  21 -13   3  112.60   18.26
  21 -13   4  -17.32   16.53
  21 -13   5  159.44   17.61
  21 -13   6    2.17   10.18
  21 -12  -6   22.38   10.90
  21 -12  -5  109.78   16.31
  21 -12  -4   48.43   14.58
  21 -12  -3   46.92   12.85
  21 -12  -2    0.00    7.22
  21 -12  -1  177.56   16.46
  21 -12   0   46.19   14.58
  21 -12   1   90.44   15.30
  21 -12   2    5.70   12.20
  21 -12   3  182.61   20.35
  21 -12   4  -16.67   14.51
  21 -12   5   46.19   13.86
  21 -12   6   36.23   12.92
  21 -11  -6   13.71   19.49
  21 -11  -5   37.53   12.85
  21 -11  -4   24.47   10.10
  21 -11  -3   61.93   14.36
  21 -11  -2   29.45   16.60
  21 -11  -1  155.40   17.39
  21 -11   0   51.82   11.62
  21 -11   1   44.75   12.92
  21 -11   2   71.60   11.40
  21 -11   3  128.55   22.52
  21 -11   4   12.99   17.97
  21 -11   5   40.56   12.34
  21 -11   6    8.73   10.83
  21 -10  -5   26.63   11.62
  21 -10  -4    9.38   17.25
  21 -10  -3   69.36   19.70
  21 -10  -2   51.10   14.94
  21 -10  -1  108.12   19.56
  21 -10   0   43.31   12.41
  21 -10   1   43.31   14.51
  21 -10   2   41.21   15.88
  21 -10   3  139.74   19.70
  21 -10   4   24.47   21.00
  21 -10   5   78.10   15.66
  21 -10   6   27.43   11.55
  21  -9  -6  100.40   21.51
  21  -9  -5   98.31   19.70
  21  -9  -4   82.93   12.27
  21  -9  -3   78.10   18.98
  21  -9  -2   -7.22   15.16
  21  -9  -1  219.13   22.30
  21  -9   0   46.19   13.86
  21  -9   1   50.67   18.77
  21  -9   3  144.86   14.87
  21  -9   4    7.94   10.18
  21  -9   5   17.32   13.64
  21  -9   6  129.78   20.79
  21  -8  -6  183.33   24.76
  21  -8  -5  156.77   21.51
  21  -8  -4  -15.81   18.77
  21  -8  -3  331.80   26.42
  21  -8  -2  136.56   20.07
  21  -8  -1   49.15   18.12
  21  -8   0    1.44   20.35
  21  -8   1  302.14   28.94
  21  -8   2  220.72   19.13
  21  -8   3  148.76   22.95
  21  -8   4  -19.42   15.88
  21  -8   5  185.50   24.18
  21  -8   6   16.67   17.97
  21  -7  -6   46.19   13.86
  21  -7  -5   50.67   20.28
  21  -7  -4  132.81   16.10
  21  -7  -3  154.75   21.36
  21  -7  -2   59.84   12.92
  21  -7  -1  186.29   22.74
  21  -7   0  338.66   27.72
  21  -7   1   18.04   18.69
  21  -7   2  138.44   16.46
  21  -7   3   75.79   21.08
  21  -7   4  181.89   22.45
  21  -7   5   10.75   18.69
  21  -7   6   56.15   20.93
  21  -6  -5   -9.38   12.99
  21  -6  -4  276.59   29.52
  21  -6  -3   40.56   20.86
  21  -6  -2   -9.38   12.34
  21  -6  -1   13.71   13.71
  21  -6   0  408.17   29.30
  21  -6   1   19.42   12.34
  21  -6   2   98.81   21.87
  21  -6   3   19.42   13.71
  21  -6   4  312.53   28.51
  21  -6   5   30.31   21.58
  21  -5  -5  215.96   22.88
  21  -5  -4   -3.61   18.12
  21  -5  -3   73.48   19.34
  21  -5  -2    9.38   18.12
  21  -5  -1  200.44   21.29
  21  -5   0  176.84   22.16
  21  -5   1  201.95   20.64
  21  -5   2   42.58   18.91
  21  -5   3  154.75   20.07
  21  -5   4  120.75   18.33
  21  -5   5  145.51   23.96
  21  -4  -4   55.36   24.40
  21  -4  -3   23.89   15.23
  21  -4  -2  116.64   22.66
  21  -4  -1   83.94   16.75
  21  -4   0   12.99   13.71
  21  -4   1  118.95   22.30
  21  -4   2   69.36   22.38
  21  -4   3   36.23   15.23
  21  -4   4   -0.72   13.14
  21  -3  -3  132.23   17.90
  21  -3  -2  227.94   27.57
  21  -3  -1    0.72   19.70
  21  -3   0    0.00    7.22
  21  -3   2   79.54   15.81
  21  -3   3    2.17   18.84
  21  -2  -2  176.84   20.72
  21  -2  -1  294.70   32.26
  21  -2   0  119.53   24.68
  21  -2   1   42.58   20.35
  21  -2   2   72.97   16.10
  22 -18   0   30.89   17.32
  22 -18   1   55.00   17.90
  22 -17  -2   41.94   18.12
  22 -17  -1  -12.99   16.60
  22 -17   0  244.47   25.19
  22 -17   1   29.45   14.29
  22 -17   2   47.64   17.47
  22 -16  -3   15.16   19.49
  22 -16  -2   11.48   12.92
  22 -16  -1  160.09   21.08
  22 -16   0   78.10   20.43
  22 -16   1  128.55   21.94
  22 -16   2   18.69   14.44
  22 -16   3  158.79   23.02
  22 -15  -4   48.43   15.73
  22 -15  -3  376.26   31.25
  22 -15  -2   36.23   12.92
  22 -15  -1   86.40   21.51
  22 -15   0   94.55   20.93
  22 -15   1  319.17   27.86
  22 -15   2   10.75   16.53
  22 -15   3   70.73   18.04
  22 -15   4   60.70   18.84
  22 -14  -4  131.58   17.90
  22 -14  -3  190.69   19.27
  22 -14  -2    5.70   17.97
  22 -14  -1  193.65   23.17
  22 -14   0  186.29   20.50
  22 -14   1  224.76   20.93
  22 -14   2   87.91   21.65
  22 -14   3  233.71   27.14
  22 -14   4  304.95   27.21
  22 -13  -5   58.61   16.02
  22 -13  -4  299.32   22.30
  22 -13  -3   28.00   13.06
  22 -13  -2  301.20   26.13
  22 -13  -1   59.04   12.78
  22 -13   0  184.05   21.15
  22 -13   1   44.75   13.64
  22 -13   2  352.66   27.21
  22 -13   3   13.71   17.32
  22 -13   4  179.72   19.42
  22 -13   5    4.26   10.75
  22 -12  -5   64.96   14.29
  22 -12  -4   30.31   14.51
  22 -12  -3  176.84   18.55
  22 -12  -2  219.93   20.72
  22 -12  -1   74.34   15.30
  22 -12   0   49.95   11.40
  22 -12   1  209.68   20.21
  22 -12   2   83.94   15.23
  22 -12   3   27.43   16.60
  22 -12   4  -25.26   12.13
  22 -12   5  144.86   17.47
  22 -11  -4  -39.84   21.00
  22 -11  -2  161.46   21.87
  22 -11   0  169.76   17.47
  22 -11   2  161.46   21.15
  22 -11   4   56.15   12.92
  22 -10  -5    4.26   11.48
  22 -10  -4   18.04   19.42
  22 -10  -3  137.86   20.21
  22 -10  -2  150.06   21.08
  22 -10  -1   98.31   16.53
  22 -10   0   29.45   11.69
  22 -10   1  131.58   19.70
  22 -10   3  105.31   20.43
  22 -10   4   10.75   10.75
  22 -10   5  121.33   12.99
  22  -9  -5   41.94   14.58
  22  -9  -4  292.90   24.83
  22  -9  -3   72.11   19.63
  22  -9  -2  287.41   22.74
  22  -9  -1   66.26   10.03
  22  -9   0  257.24   15.52
  22  -9   1   61.93    9.31
  22  -9   2  434.65   23.53
  22  -9   3   37.53   13.86
  22  -9   4  159.44   22.38
  22  -9   5   44.03   17.47
  22  -8  -4  132.23   21.00
  22  -8  -3  276.59   28.58
  22  -8  -2   43.31   20.86
  22  -8  -1  154.75   17.39
  22  -8   0  201.95   22.88
  22  -8   1  317.29   25.84
  22  -8   2   23.89   18.12
  22  -8   3  167.02   19.42
  22  -8   4  127.32   19.99
  22  -7  -4   92.53   20.14
  22  -7  -3  227.14   23.46
  22  -7  -2  103.65   20.21
  22  -7  -1  143.56   19.34
  22  -7   0   69.80   16.60
  22  -7   1  336.71   30.53
  22  -7   2   18.69   19.49
  22  -7   3   64.96   16.46
  22  -7   4  126.09   19.34
  22  -6  -3   67.13   15.88
  22  -6  -2   31.83   18.77
  22  -6  -1  186.29   24.18
  22  -6   0  116.64   22.66
  22  -6   1  133.46   26.06
  22  -6   2   96.14   24.76
  22  -6   3  175.39   22.81
  22  -5  -2   66.26   24.47
  22  -5  -1   -8.73   20.35
  22  -5   0  266.84   28.94
  22  -5   1   52.62   18.69
  22  -5   2   61.93   15.23
  22  -4  -1  215.16   27.57
  22  -4   0   54.21   28.08
  22  -4   1   66.26   24.47
  23 -15  -1    7.94   17.25
  23 -15   0  506.83   38.69
  23 -15   1   56.15   18.91
  23 -14  -2  272.11   28.37
  23 -14  -1   90.94   23.60
  23 -14   0   48.43   13.86
  23 -14   1  478.25   31.76
  23 -14   2  161.46   21.87
  23 -13  -2   90.94   21.51
  23 -13  -1  250.38   25.48
  23 -13   0  134.68   19.92
  23 -13   1   74.85   15.37
  23 -13   2  181.17   20.28
  23 -12  -3  167.02   19.42
  23 -12  -2   -6.50   18.12
  23 -12  -1   21.58   12.99
  23 -12   0   75.79   21.08
  23 -12   1   96.14   21.08
  23 -12   2   60.70   14.65
  23 -12   3   28.00   17.90
  23 -11  -3  134.11   25.48
  23 -11  -1   -7.94   11.55
  23 -11   0   46.92   17.32
  23 -11   1   82.93   21.08
  23 -11   3   61.93   19.49
  23 -10  -2   49.15   11.69
  23 -10  -1  232.85   27.07
  23 -10   0  242.81   27.64
  23 -10   1  134.11   14.29
  23 -10   2  270.31   17.68
  23  -9  -2  137.21   20.14
  23  -9  -1   82.93   21.08
  23  -9   0   31.83   19.42
  23  -9   1  488.86   35.66
  23  -9   2  129.13   16.46
  23  -8  -1   27.43   20.28
  23  -8   0  457.32   40.20
  23  -8   1   36.23   20.35
   0   0   0    0.00    0.00

_computing_structure_solution     'SHELXT 2014/5 (Sheldrick, 2014)'
;
_shelx_hkl_checksum   30387
